# Supplementary material for: Identification and validation of depression-associated genetic variants in the UK Biobank cohort with transcriptome and DNA methylation analyses in independent cohorts
Source: Heliyon. 2025 Jan 10;11(2):e41865. doi: 10.1016/j.heliyon.2025.e41865 (PMC11787470; doi:10.1016/j.heliyon.2025.e41865)
Supplement: Multimedia component 2 [file mmc2.xlsx]

## Sheet: Table S12
Table S12. Exclusion terms for selection of depression-specific SNPs.
DEPRESSIVE SYMPTOMS X DEPENDENT STRESSFUL LIFE EVENTS INTERACTION
DEPRESSIVE SYMPTOMS X INDEPENDENT STRESSFUL LIFE EVENTS INTERACTION
SEVERE DEPRESSIVE DISORDERS IN CORONARY ARTERY DISEASE
BIPOLAR DISORDER OR MAJOR DEPRESSIVE DISORDER
DEPRESSIVE SYMPTOMS X HERPES SIMPLEX 1 INFECTION INTERACTION
COGNITIVE IMPAIRMENT IN DEPRESSION
COGNITIVE DECLINE IN DEPRESSION
TRAUMA EXPOSURE IN MAJOR DEPRESSIVE DISORDER-NEGATIVE INDIVIDUALS
ANOREXIA NERVOSA, ATTENTION-DEFICIT/HYPERACTIVITY DISORDER, AUTISM SPECTRUM DISORDER, B
SCHIZOPHRENIA, BIPOLAR DISORDER AND DEPRESSION (COMBINED)
ANXIETY IN MAJOR DEPRESSIVE DISORDER
ANXIETY AND MAJOR DEPRESSIVE DISORDER
AUTISM SPECTRUM DISORDER, ATTENTION DEFICIT-HYPERACTIVITY DISORDER, BIPOLAR DISORDER, M
STRESS SENSITIVITY (NEUROTICISM SCORE X MAJOR DEPRESSIVE DISORDER STATUS INTERACTION)
RESPONSE TO KETAMINE IN BIPOLAR DISORDER OR MAJOR DEPRESSION
SUICIDE IDEATION SCORE IN MAJOR DEPRESSIVE DISORDER
SUICIDE ATTEMPTS IN MAJOR DEPRESSIVE DISORDER
MAJOR DEPRESSIVE DISORDER (STRESSFUL LIFE EVENTS INTERACTION)
DEPRESSION IN RESPONSE TO INTERFERON-BASED THERAPY IN CHRONIC HEPATITIS C
BROAD DEPRESSION OR BIPOLAR DISORDER
BROAD DEPRESSION OR SCHIZOPHRENIA
SUICIDAL IDEATION IN DEPRESSION OR BIPOLAR DISORDER
SUICIDE ATTEMPTS IN DEPRESSION OR BIPOLAR DISORDER
FUNCTIONAL IMPAIRMENT IN MAJOR DEPRESSIVE DISORDER, BIPOLAR DISORDER AND SCHIZOPHRENIA
PHARMACOKINETICS OF ANTIDEPRESSANT DRUGS IN SEVERE MENTAL DISORDER (CONCENTRATION DO
SUICIDE ATTEMPTS IN MAJOR DEPRESSIVE DISORDER OR BIPOLAR DISORDER OR SCHIZOPHRENIA
DEPRESSIVE SYMPTOMS (STRESSFUL LIFE EVENTS INTERACTION)
QT INTERVAL (TRICYCLIC/TETRACYCLIC ANTIDEPRESSANT USE INTERACTION)
RR INTERVAL (TRICYCLIC/TETRACYCLIC ANTIDEPRESSANT USE INTERACTION)
DEPRESSIVE EPISODES IN BIPOLAR DISORDER
DEPRESSIVE AND MANIC EPISODES IN BIPOLAR DISORDER
SLEEP DISTURBANCE (INCREASED SLEEP) IN DEPRESSIVE DISORDERS
SLEEP DISTURBANCE (DECREASED SLEEP) IN DEPRESSIVE DISORDERS
DEPRESSION X VITAMIN D PRS INTERACTION (COJO ADJUSTED)
DEPRESSION SCORE X VITAMIN D INTERACTION
RESPONSE TO COGNITIVE-BEHAVIOURAL THERAPY IN ANXIETY AND MAJOR DEPRESSIVE DISORDERS
RESPONSE TO ANTIDEPRESSANTS (PAIN RELIEF EFFICACY)
SCHIZOPHRENIA, BIPOLAR DISORDER OR MAJOR DEPRESSIVE DISORDER X SEX INTERACTION
SCHIZOPHRENIA, BIPOLAR DISORDER OR MAJOR DEPRESSIVE DISORDER
SCHIZOPHRENIA, BIPOLAR DISORDER OR MAJOR DEPRESSIVE DISORDER X SEX INTERACTION (3DF)
SCHIZOPHRENIA, BIPOLAR DISORDER OR RECURRENT MAJOR DEPRESSIVE DISORDER X SEX INTERACTI
ENDOMETRIOSIS OR DEPRESSION (PLEIOTROPY)
BIPOLAR DISORDER VS MAJOR DEPRESSIVE DISORDER (ORDINARY LEAST SQUARES (OLS))
MAJOR DEPRESSIVE DISORDER VS ADHD (ORDINARY LEAST SQUARES (OLS))
MAJOR DEPRESSIVE DISORDER VS ANOREXIA NERVOSA (ORDINARY LEAST SQUARES (OLS)
MAJOR DEPRESSIVE DISORDER VS AUTISM SPECTRUM DISORDER (ORDINARY LEAST SQUARES
MAJOR DEPRESSIVE DISORDER OR STRESS-RELATED DISORDER
DEPRESSION X MATERNAL SMOKING DURING PREGNANCY INTERACTION
SCHIZOPHRENIA, BIPOLAR DISORDER OR RECURRENT MAJOR DEPRESSIVE DISORDER
MAJOR DEPRESSIVE DISORDER OR STROKE (PLEIOTROPY)
COGNITIVE FUNCTION (PROCESSING SPEED) X MAJOR DEPRESSIVE DISORDER INTERACTION (2DF)
COGNITIVE FUNCTION (EXECUTIVE FUNCTION) X MAJOR DEPRESSIVE DISORDER INTERACTION (1DF)
COGNITIVE FUNCTION (EXECUTIVE FUNCTION) X MAJOR DEPRESSIVE DISORDER INTERACTION (2DF)
COGNITIVE FUNCTION (DELAYED MEMORY) X MAJOR DEPRESSIVE DISORDER INTERACTION (2DF)
COGNITIVE FUNCTION (GLOBAL COGNITION) X MAJOR DEPRESSIVE DISORDER INTERACTION (1DF)
DEPRESSION X HERPES SIMPLEX 1 INFECTION
DEPRESSION IN MULTIPLE SCLEROSIS
MENSTRUATION QUALITY OF LIFE IMPACT (DEPRESS
HYPERSOMNIA DURING A MAJOR DEPRESSIVE EPIS
(MTAG)
VASCULAR ENDOTHELIAL GROWTH FACTOR LEVELS

## Sheet: Table S13
Table S13. Differential expression analysis (transcriptome). These tables provide results for differential expression analysis with limma in all three cohorts. Columns show the following: Gene, associated gene; ID, probe ID for Affymetrix and Illumina arrays; logFC, log2 fold change as mentioned in the contrast column; AveExpr, average expression value; t, moderated T statistics; P.value, raw p-v…
GSE53987
Contrast	Tissue/Cell type	Gene	ID	logFC	AveExpr	t	P.Value	adj.P.Val	FWER
major depressive disorder/control	hippocampus	TNXA /// TNXB	206093_x_at	-0.171385	6.41554	-2.41164	0.0214695	0.53614	0.72261
major depressive disorder/control	hippocampus	BTN3A2 /// BTN3A3	204820_s_at	-0.148638	7.99784	-2.10413	0.0428912	0.53614	0.72261
major depressive disorder/control	hippocampus	ATF6B /// TNXB	211611_s_at	-0.116156	4.23282	-1.5162	0.138775	0.828323	0.72261
major depressive disorder/control	hippocampus	TNXA /// TNXB	213451_x_at	-0.100814	6.34535	-1.49378	0.14452	0.828323	0.72261
major depressive disorder/control	hippocampus	LTBP3	219922_s_at	0.10784	7.50527	1.38192	0.176073	0.828323	0.72261
major depressive disorder/control	hippocampus	TNXA /// TNXB	216333_x_at	-0.0794755	6.40318	-1.15471	0.256316	0.828323	0.72261
major depressive disorder/control	hippocampus	TNXB	1565242_at	-0.0774034	3.12636	-1.06741	0.293361	0.828323	0.72261
major depressive disorder/control	hippocampus	LTBP3	227308_x_at	-0.0728002	7.15862	-1.04903	0.301616	0.828323	0.72261
major depressive disorder/control	hippocampus	NCAM1	227394_at	0.0631932	10.2225	0.958191	0.344778	0.828323	0.72261
major depressive disorder/control	hippocampus	NCAM1	231532_at	-0.113517	6.29904	-0.950433	0.348646	0.828323	0.72261
major depressive disorder/control	hippocampus	TNXA /// TNXB	216339_s_at	-0.0620028	3.54952	-0.848609	0.402075	0.828323	0.72261
major depressive disorder/control	hippocampus	NCAM1	212843_at	0.0540165	10.6191	0.760534	0.452214	0.828323	0.72261
major depressive disorder/control	hippocampus	TNXB	216654_at	0.0398122	3.86829	0.681567	0.500162	0.828323	0.72261
major depressive disorder/control	hippocampus	LTBP3	237144_at	0.0427784	6.36728	0.616892	0.541444	0.828323	0.72261
major depressive disorder/control	hippocampus	NCAM1	209968_s_at	-0.102378	7.17714	-0.603518	0.550198	0.828323	0.72261
major depressive disorder/control	hippocampus	TNXA /// TNXB	208609_s_at	-0.0392651	5.63238	-0.601163	0.551746	0.828323	0.72261
major depressive disorder/control	hippocampus	NCAM1	217359_s_at	-0.0766432	6.89982	-0.583763	0.56326	0.828323	0.72261
major depressive disorder/control	hippocampus	DAG1	205417_s_at	0.0375197	8.87296	0.454504	0.652374	0.906076	0.72261
major depressive disorder/control	hippocampus	TNXB	217413_s_at	0.0216943	6.04626	0.339975	0.735981	0.937176	0.72261
major depressive disorder/control	hippocampus	BTN3A2	209846_s_at	-0.0219408	6.09314	-0.214024	0.831815	0.937176	0.72261
major depressive disorder/control	hippocampus	NCAM1	214952_at	-0.0220376	7.03439	-0.19475	0.846756	0.937176	0.72261
major depressive disorder/control	hippocampus	FHIT	206492_at	0.0193431	6.17488	0.175681	0.861594	0.937176	0.72261
major depressive disorder/control	hippocampus	NCAM1	229799_s_at	-0.0214516	8.49227	-0.174901	0.862202	0.937176	0.72261
major depressive disorder/control	hippocampus	BTN3A2	212613_at	0.00510322	5.66483	0.0631979	0.949982	0.972468	0.72261
major depressive disorder/control	hippocampus	DAG1	212128_s_at	-0.0031249	5.57967	-0.0347703	0.972468	0.972468	0.72261
major depressive disorder/control	Pre-frontal cortex (BA46)	TNXA /// TNXB	208609_s_at	-0.120297	5.7331	-2.69172	0.0109741	0.274352	0.72261
major depressive disorder/control	Pre-frontal cortex (BA46)	BTN3A2	212613_at	-0.109314	5.40749	-1.38103	0.176337	0.782628	0.72261
major depressive disorder/control	Pre-frontal cortex (BA46)	BTN3A2 /// BTN3A3	204820_s_at	0.0813655	7.57748	1.35937	0.183034	0.782628	0.72261
major depressive disorder/control	Pre-frontal cortex (BA46)	TNXB	217413_s_at	-0.0831817	5.88231	-1.34893	0.18633	0.782628	0.72261
major depressive disorder/control	Pre-frontal cortex (BA46)	NCAM1	217359_s_at	-0.116929	6.18509	-1.14057	0.262067	0.782628	0.72261
major depressive disorder/control	Pre-frontal cortex (BA46)	FHIT	206492_at	-0.068709	6.29444	-1.04223	0.304707	0.782628	0.72261
major depressive disorder/control	Pre-frontal cortex (BA46)	DAG1	205417_s_at	-0.0619179	8.9208	-0.992729	0.327898	0.782628	0.72261
major depressive disorder/control	Pre-frontal cortex (BA46)	TNXB	216654_at	-0.0448907	4.09756	-0.952711	0.347503	0.782628	0.72261
major depressive disorder/control	Pre-frontal cortex (BA46)	TNXA /// TNXB	216339_s_at	0.0712857	3.69826	0.914803	0.366777	0.782628	0.72261
major depressive disorder/control	Pre-frontal cortex (BA46)	DAG1	212128_s_at	-0.0853271	5.35122	-0.910957	0.368771	0.782628	0.72261
major depressive disorder/control	Pre-frontal cortex (BA46)	TNXA /// TNXB	216333_x_at	0.0463175	6.56207	0.909235	0.369666	0.782628	0.72261
major depressive disorder/control	Pre-frontal cortex (BA46)	BTN3A2	209846_s_at	-0.0950979	5.19653	-0.862948	0.39425	0.782628	0.72261
major depressive disorder/control	Pre-frontal cortex (BA46)	NCAM1	212843_at	-0.030966	10.8073	-0.731823	0.469322	0.782628	0.72261
major depressive disorder/control	Pre-frontal cortex (BA46)	TNXB	1565242_at	-0.0413304	3.16068	-0.617228	0.541222	0.782628	0.72261
major depressive disorder/control	Pre-frontal cortex (BA46)	ATF6B /// TNXB	211611_s_at	-0.0464734	3.98308	-0.605734	0.548739	0.782628	0.72261
major depressive disorder/control	Pre-frontal cortex (BA46)	LTBP3	227308_x_at	-0.0355752	7.08185	-0.591468	0.558144	0.782628	0.72261
major depressive disorder/control	Pre-frontal cortex (BA46)	NCAM1	214952_at	-0.0490115	6.73119	-0.585706	0.561965	0.782628	0.72261
major depressive disorder/control	Pre-frontal cortex (BA46)	NCAM1	209968_s_at	-0.0715313	7.29512	-0.569647	0.572685	0.782628	0.72261
major depressive disorder/control	Pre-frontal cortex (BA46)	NCAM1	227394_at	0.0259777	10.5193	0.536984	0.594797	0.782628	0.72261
major depressive disorder/control	Pre-frontal cortex (BA46)	TNXA /// TNXB	213451_x_at	0.0248029	6.50037	0.466594	0.643785	0.804732	0.72261
major depressive disorder/control	Pre-frontal cortex (BA46)	TNXA /// TNXB	206093_x_at	0.0112715	6.57313	0.243091	0.809405	0.919068	0.72261
major depressive disorder/control	Pre-frontal cortex (BA46)	LTBP3	237144_at	-0.0122094	6.28087	-0.202386	0.840828	0.919068	0.72261
major depressive disorder/control	Pre-frontal cortex (BA46)	NCAM1	229799_s_at	0.0166551	8.22722	0.196311	0.845543	0.919068	0.72261
major depressive disorder/control	Pre-frontal cortex (BA46)	LTBP3	219922_s_at	-0.0031509	7.53526	-0.0390155	0.969108	0.971029	0.72261
major depressive disorder/control	Pre-frontal cortex (BA46)	NCAM1	231532_at	0.00231287	6.61581	0.0365872	0.971029	0.971029	0.72261
major depressive disorder/control	Associative striatum	TNXB	216654_at	-0.090473	6.38346	-2.37485	0.0242272	0.605681	0.72261
major depressive disorder/control	Associative striatum	NCAM1	229799_s_at	0.187163	10.5197	2.03222	0.0511697	0.61508	0.72261
major depressive disorder/control	Associative striatum	NCAM1	214952_at	0.211223	9.76394	1.68199	0.10307	0.61508	0.72261
major depressive disorder/control	Associative striatum	LTBP3	227308_x_at	-0.0636069	9.17094	-1.52789	0.137133	0.61508	0.72261
major depressive disorder/control	Associative striatum	NCAM1	217359_s_at	0.231542	9.84134	1.51964	0.139188	0.61508	0.72261
major depressive disorder/control	Associative striatum	TNXB	217413_s_at	-0.0745228	7.83693	-1.4868	0.147619	0.61508	0.72261
major depressive disorder/control	Associative striatum	LTBP3	219922_s_at	0.071985	9.34826	1.37249	0.1802	0.643573	0.72261
major depressive disorder/control	Associative striatum	TNXB	1565242_at	-0.0549091	4.84737	-1.02816	0.312187	0.726422	0.72261
major depressive disorder/control	Associative striatum	NCAM1	227394_at	-0.0461897	11.4246	-1.00119	0.324831	0.726422	0.72261
major depressive disorder/control	Associative striatum	TNXA /// TNXB	206093_x_at	0.048389	8.83498	0.983986	0.33308	0.726422	0.72261
major depressive disorder/control	Associative striatum	FHIT	206492_at	0.0402307	8.75037	0.974442	0.337717	0.726422	0.72261
major depressive disorder/control	Associative striatum	TNXA /// TNXB	213451_x_at	0.0424121	8.8298	0.910709	0.36979	0.726422	0.72261
major depressive disorder/control	Associative striatum	ATF6B /// TNXB	211611_s_at	0.0400813	6.87526	0.816342	0.420812	0.726422	0.72261
major depressive disorder/control	Associative striatum	DAG1	212128_s_at	-0.0419845	7.30472	-0.812856	0.422776	0.726422	0.72261
major depressive disorder/control	Associative striatum	TNXA /// TNXB	208609_s_at	0.029708	7.94788	0.75457	0.456456	0.726422	0.72261
major depressive disorder/control	Associative striatum	BTN3A2	209846_s_at	0.0926166	7.86124	0.740346	0.46491	0.726422	0.72261
major depressive disorder/control	Associative striatum	BTN3A2	212613_at	0.0607909	7.12453	0.652812	0.518905	0.763095	0.72261
major depressive disorder/control	Associative striatum	TNXA /// TNXB	216333_x_at	0.0184596	8.79769	0.388473	0.70044	0.923478	0.72261
major depressive disorder/control	Associative striatum	NCAM1	212843_at	-0.0153966	11.6396	-0.363278	0.718973	0.923478	0.72261
major depressive disorder/control	Associative striatum	BTN3A2 /// BTN3A3	204820_s_at	0.0330722	8.87628	0.327843	0.745333	0.923478	0.72261
major depressive disorder/control	Associative striatum	NCAM1	231532_at	-0.0217979	7.85907	-0.287509	0.775722	0.923478	0.72261
major depressive disorder/control	Associative striatum	NCAM1	209968_s_at	-0.00844268	8.10685	-0.15773	0.875739	0.992006	0.72261
major depressive disorder/control	Associative striatum	TNXA /// TNXB	216339_s_at	0.00388486	5.4842	0.0970546	0.923336	0.992006	0.72261
major depressive disorder/control	Associative striatum	LTBP3	237144_at	-0.00166782	7.7485	-0.0373358	0.970467	0.992006	0.72261
major depressive disorder/control	Associative striatum	DAG1	205417_s_at	-0.000478742	9.79281	-0.0101042	0.992006	0.992006	0.72261
GSE98793
Contrast	Tissue/Cell type	Gene	ID	logFC	AveExpr	t	P.Value	adj.P.Val	FWER
major depressive disorder/control	Whole blood	TNXB	217413_s_at	0.110927	6.82477	2.58716	0.0104143	0.260357	0.72261
major depressive disorder/control	Whole blood	NCAM1	214952_at	0.103923	4.27471	2.30323	0.0223349	0.279186	0.72261
major depressive disorder/control	Whole blood	NCAM1	229799_s_at	0.109787	4.39292	1.91145	0.0574325	0.403115	0.72261
major depressive disorder/control	Whole blood	BTN3A2	209846_s_at	-0.178015	9.50988	-1.75717	0.0804788	0.403115	0.72261
major depressive disorder/control	Whole blood	NCAM1	227394_at	-0.144229	6.79728	-1.54747	0.123393	0.403115	0.72261
major depressive disorder/control	Whole blood	NCAM1	231532_at	-0.144488	7.17659	-1.44765	0.149343	0.403115	0.72261
major depressive disorder/control	Whole blood	TNXA /// TNXB	213451_x_at	0.0887619	5.67691	1.38885	0.166484	0.403115	0.72261
major depressive disorder/control	Whole blood	TNXA /// TNXB	206093_x_at	0.0834222	5.63167	1.34711	0.179529	0.403115	0.72261
major depressive disorder/control	Whole blood	TNXA /// TNXB	216333_x_at	0.0863531	5.60399	1.33954	0.181973	0.403115	0.72261
major depressive disorder/control	Whole blood	BTN3A2	212613_at	-0.118001	9.13816	-1.31357	0.190554	0.403115	0.72261
major depressive disorder/control	Whole blood	BTN3A2 /// BTN3A3	204820_s_at	-0.0463694	11.0386	-1.27497	0.203856	0.403115	0.72261
major depressive disorder/control	Whole blood	TNXB	216654_at	0.0603132	3.91839	1.23394	0.218731	0.403115	0.72261
major depressive disorder/control	Whole blood	NCAM1	212843_at	-0.121092	6.20191	-1.21689	0.225135	0.403115	0.72261
major depressive disorder/control	Whole blood	TNXA /// TNXB	208609_s_at	0.0561759	5.00298	1.20458	0.229845	0.403115	0.72261
major depressive disorder/control	Whole blood	LTBP3	237144_at	0.0560367	4.15984	1.17394	0.241869	0.403115	0.72261
major depressive disorder/control	Whole blood	TNXB	1565242_at	0.0636262	3.4292	0.95331	0.341629	0.533795	0.72261
major depressive disorder/control	Whole blood	FHIT	206492_at	-0.0940043	7.02646	-0.811537	0.41806	0.614794	0.72261
major depressive disorder/control	Whole blood	TNXA /// TNXB	216339_s_at	0.030901	4.10855	0.688222	0.492142	0.68353	0.72261
major depressive disorder/control	Whole blood	ATF6B /// TNXB	211611_s_at	0.02554	6.38431	0.604402	0.546289	0.718801	0.72261
major depressive disorder/control	Whole blood	DAG1	205417_s_at	-0.0180148	7.31842	-0.393415	0.694449	0.868061	0.72261
major depressive disorder/control	Whole blood	LTBP3	219922_s_at	0.0209727	3.88659	0.319324	0.749828	0.887045	0.72261
major depressive disorder/control	Whole blood	NCAM1	217359_s_at	-0.015045	2.6905	-0.278928	0.780599	0.887045	0.72261
major depressive disorder/control	Whole blood	DAG1	212128_s_at	-0.00925999	5.92274	-0.207509	0.835832	0.894587	0.72261
major depressive disorder/control	Whole blood	LTBP3	227308_x_at	-0.00858823	6.9755	-0.1467	0.883522	0.894587	0.72261
major depressive disorder/control	Whole blood	NCAM1	209968_s_at	0.00744013	5.67531	0.132677	0.894587	0.894587	0.72261
GSE46743
Contrast	Tissue/Cell type	Gene	ID	logFC	AveExpr	t	P.Value	adj.P.Val	FWER
major depressive disorder/control	Whole blood	FHIT	ILMN_1766123	-0.0901866	7.37276	-2.28876	0.0233989	0.0702345	0.264908
major depressive disorder/control	Whole blood	NCAM1	ILMN_1676289	-0.121638	7.94198	-2.28855	0.0234115	0.0702345	0.264908
major depressive disorder/control	Whole blood	DAG1	ILMN_1658425	-0.0301074	7.45631	-1.25935	0.209735	0.41947	0.264908
major depressive disorder/control	Whole blood	LTBP3	ILMN_1805395	-0.0528063	8.57146	-1.02724	0.305857	0.458785	0.264908
major depressive disorder/control	Whole blood	BTN3A2	ILMN_1700067	0.0321942	8.69502	0.61946	0.536493	0.578179	0.264908
major depressive disorder/control	Whole blood	BTN3A2	ILMN_1676528	0.040342	9.47379	0.557184	0.578179	0.578179	0.264908

## Sheet: Table S14
Table S14. Differential methylation analysis (promoter region). These tables provide results for differential methylation analysis with limma in all three cohorts for promoter-associated CpGs. Columns show the following: Gene, associated gene; Relation to Island, a relationship of a probe to the closest CpG island according to Illumina annotation file; Relation to Gene, a relationship of a probe …
PSY-SCR
Contrast	Gene	CpG	Chromosome	Position Hg19	Strand	Relation to Island	Relation to Gene	Regulatory feature	logFC	AveExpr	t	P.Value	adj.P.Val	FWER
High depr. risk/Low depr. risk	TNXB	cg24336152	chr6	32070785	+	OpenSea	5'UTR		-0.237725	4.11496	-2.9018	0.00408085	0.353587	0.999113
High depr. risk/Low depr. risk	TNXB	cg22616343	chr6	32014381	-	OpenSea	Body;TSS1500		0.243927	1.64043	2.76895	0.0060954	0.353587	0.999113
High depr. risk/Low depr. risk	TNXB	cg14626759	chr6	32073962	+	OpenSea	5'UTR		-0.266597	1.67766	-2.60852	0.00970608	0.353587	0.999113
High depr. risk/Low depr. risk	TNXB	cg13409674	chr6	32014476	+	OpenSea	Body;TSS1500		0.341838	-0.266689	2.58668	0.0103237	0.353587	0.999113
High depr. risk/Low depr. risk	TNXB	cg02657865	chr6	32077744	+	OpenSea	TSS1500		-0.265583	4.43449	-2.42937	0.0159136	0.436034	0.999113
High depr. risk/Low depr. risk	FHIT	cg12030002	chr3	61237226	+	Island	TSS200	Promoter_Associated	-0.219434	-4.68982	-2.03789	0.0427378	0.69826	0.999113
High depr. risk/Low depr. risk	TNXB	cg08972588	chr6	32014674	-	OpenSea	Body;TSS1500		0.180276	0.758844	1.98452	0.0484199	0.69826	0.999113
High depr. risk/Low depr. risk	LTBP3	cg22214565	chr11	65325594	+	Island	1stExon;5'UTR	Unclassified	-0.190625	-6.18667	-1.95604	0.0517045	0.69826	0.999113
High depr. risk/Low depr. risk	FHIT	cg19282443	chr3	60541935	-	OpenSea	5'UTR	Unclassified_Cell_type_specific	0.152002	3.66112	1.89987	0.058736	0.69826	0.999113
High depr. risk/Low depr. risk	NCAM1	cg13692433	chr11	112832159	-	N_Shore	1stExon;5'UTR		-0.202148	-4.38564	-1.89484	0.0594027	0.69826	0.999113
High depr. risk/Low depr. risk	NCAM1	cg22173837	chr11	112831728	-	N_Shore	TSS1500		0.238251	-0.673142	1.79432	0.0741127	0.69826	0.999113
High depr. risk/Low depr. risk	TNXB	cg21189146	chr6	32069841	-	OpenSea	5'UTR		-0.15307	4.06502	-1.76047	0.0796947	0.69826	0.999113
High depr. risk/Low depr. risk	TNXB	cg07481886	chr6	32014510	-	OpenSea	Body;TSS1500		0.150727	-0.459361	1.74069	0.0831119	0.69826	0.999113
High depr. risk/Low depr. risk	TNXB	cg04846781	chr6	32077084	-	OpenSea	5'UTR;1stExon	Unclassified_Cell_type_specific	-0.136413	-4.00843	-1.73018	0.084976	0.69826	0.999113
High depr. risk/Low depr. risk	TNXB	cg26537323	chr6	32014059	-	OpenSea	TSS200;Body		0.165744	2.77662	1.72667	0.0856066	0.69826	0.999113
High depr. risk/Low depr. risk	NCAM1	cg21189054	chr11	112831901	+	N_Shore	TSS200		0.229041	-4.17245	1.71024	0.0886072	0.69826	0.999113
High depr. risk/Low depr. risk	TNXB	cg17806757	chr6	32070388	+	OpenSea	5'UTR		-0.124096	3.35543	-1.69407	0.091644	0.69826	0.999113
High depr. risk/Low depr. risk	FHIT	cg19574488	chr3	61236547	+	N_Shore	5'UTR		-0.258078	-4.01131	-1.69355	0.0917422	0.69826	0.999113
High depr. risk/Low depr. risk	TNXB	cg06292891	chr6	32072167	-	OpenSea	5'UTR		0.153482	1.2306	1.59966	0.111085	0.755583	0.999113
High depr. risk/Low depr. risk	TNXB	cg13720581	chr6	32077017	+	OpenSea	5'UTR;1stExon	Unclassified_Cell_type_specific	0.131692	-4.4625	1.59537	0.11204	0.755583	0.999113
High depr. risk/Low depr. risk	FHIT	cg08223225	chr3	60994171	+	OpenSea	5'UTR		0.180413	3.85973	1.57869	0.115819	0.755583	0.999113
High depr. risk/Low depr. risk	TNXB	cg11606877	chr6	32076592	+	OpenSea	5'UTR		0.209941	1.69221	1.5093	0.132632	0.794184	0.999113
High depr. risk/Low depr. risk	TNXB	cg04182226	chr6	32014300	-	OpenSea	Body;TSS1500		0.139958	0.925263	1.50552	0.1336	0.794184	0.999113
High depr. risk/Low depr. risk	FHIT	cg10131075	chr3	61237865	-	S_Shore	TSS1500		0.187065	1.41389	1.46701	0.143778	0.794184	0.999113
High depr. risk/Low depr. risk	FHIT	cg15570148	chr3	61235985	+	N_Shore	5'UTR	Promoter_Associated	-0.176683	-3.24743	-1.4628	0.144924	0.794184	0.999113
High depr. risk/Low depr. risk	FHIT	cg26322434	chr3	61237156	-	Island	TSS200	Promoter_Associated	-0.124828	-4.46123	-1.43164	0.153641	0.809571	0.999113
High depr. risk/Low depr. risk	FHIT	cg22533480	chr3	60559834	+	OpenSea	5'UTR		0.144735	2.11479	1.3946	0.164519	0.83478	0.999113
High depr. risk/Low depr. risk	TNXB	cg25375757	chr6	32014739	-	OpenSea	Body;TSS1500		0.127863	1.782	1.35158	0.177876	0.87032	0.999113
High depr. risk/Low depr. risk	TNXB	cg01178040	chr6	32078521	+	OpenSea	TSS1500		0.109018	0.618258	1.30702	0.192546	0.895751	0.999113
High depr. risk/Low depr. risk	TNXB	cg07400294	chr6	32071418	+	OpenSea	5'UTR		-0.127458	2.05648	-1.26803	0.206105	0.895751	0.999113
High depr. risk/Low depr. risk	TNXB	cg03543593	chr6	32076417	+	OpenSea	5'UTR		0.191938	0.147282	1.24085	0.215961	0.895751	0.999113
High depr. risk/Low depr. risk	TNXB	cg14630748	chr6	32014484	+	OpenSea	Body;TSS1500		0.136003	2.59825	1.21355	0.226197	0.895751	0.999113
High depr. risk/Low depr. risk	TNXB	cg09423875	chr6	32014663	-	OpenSea	Body;TSS1500		0.0881172	1.2557	1.20617	0.229026	0.895751	0.999113
High depr. risk/Low depr. risk	FHIT	cg01519017	chr3	61227050	-	OpenSea	5'UTR		0.14807	3.35381	1.18265	0.238205	0.895751	0.999113
High depr. risk/Low depr. risk	TNXB	cg11431261	chr6	32015297	-	OpenSea	Body;TSS1500	Unclassified	-0.0884737	0.506469	-1.17606	0.240822	0.895751	0.999113
High depr. risk/Low depr. risk	FHIT	cg00071984	chr3	60617504	-	OpenSea	5'UTR		-0.137097	4.84705	-1.14679	0.252692	0.895751	0.999113
High depr. risk/Low depr. risk	FHIT	cg24295653	chr3	61237884	-	S_Shore	TSS1500		0.129843	0.650798	1.10801	0.269047	0.895751	0.999113
High depr. risk/Low depr. risk	TNXB	cg20344925	chr6	32078127	+	OpenSea	TSS1500		-0.0887911	1.07818	-1.10099	0.272084	0.895751	0.999113
High depr. risk/Low depr. risk	NCAM1	cg20268522	chr11	112832152	-	N_Shore	1stExon;5'UTR		0.110341	-3.93605	1.10097	0.272092	0.895751	0.999113
High depr. risk/Low depr. risk	DAG1	cg21616626	chr3	49509320	+	S_Shore	5'UTR		0.132897	2.54077	1.09484	0.274765	0.895751	0.999113
High depr. risk/Low depr. risk	TNXB	cg19108771	chr6	32076337	+	OpenSea	5'UTR		0.156193	-0.282236	1.09065	0.276599	0.895751	0.999113
High depr. risk/Low depr. risk	TNXB	cg16385684	chr6	32014189	-	OpenSea	Body;TSS1500		0.0929162	3.07374	1.08608	0.278613	0.895751	0.999113
High depr. risk/Low depr. risk	FHIT	cg21541638	chr3	61236016	-	N_Shore	5'UTR	Promoter_Associated	-0.120088	-2.85903	-1.02314	0.307348	0.895751	0.999113
High depr. risk/Low depr. risk	TNXB	cg13665850	chr6	32015175	+	OpenSea	Body;TSS1500	Unclassified	0.0960287	3.13166	1.02234	0.307722	0.895751	0.999113
High depr. risk/Low depr. risk	TNXB	cg18419045	chr6	32076147	-	OpenSea	5'UTR		0.160473	-2.69067	1.01968	0.308981	0.895751	0.999113
High depr. risk/Low depr. risk	LTBP3	cg11171811	chr11	65326725	-	S_Shore	TSS1500		-0.0825074	2.37528	-1.01056	0.313319	0.895751	0.999113
High depr. risk/Low depr. risk	FHIT	cg24504954	chr3	61237217	+	Island	TSS200	Promoter_Associated	-0.118423	-4.69801	-0.992339	0.322104	0.895751	0.999113
High depr. risk/Low depr. risk	LTBP3	cg08965235	chr11	65325158	+	Island	1stExon;5'UTR	Unclassified	-0.154805	-2.0193	-0.97968	0.328302	0.895751	0.999113
High depr. risk/Low depr. risk	FHIT	cg00658590	chr3	60622526	-	OpenSea	5'UTR		0.110509	2.58079	0.978651	0.328809	0.895751	0.999113
High depr. risk/Low depr. risk	LTBP3	cg17451760	chr11	65327156	-	S_Shore	TSS1500		0.0745373	1.5609	0.949601	0.343339	0.895751	0.999113
High depr. risk/Low depr. risk	FHIT	cg02854288	chr3	61236911	+	Island	5'UTR		-0.0826803	-3.6293	-0.948781	0.343755	0.895751	0.999113
High depr. risk/Low depr. risk	TNXB	cg02673305	chr6	32066121	-	S_Shore	5'UTR		0.112928	3.01811	0.935957	0.350304	0.895751	0.999113
High depr. risk/Low depr. risk	TNXB	cg09115485	chr6	32014605	+	OpenSea	Body;TSS1500		0.0721136	1.78037	0.930568	0.35308	0.895751	0.999113
High depr. risk/Low depr. risk	TNXB	cg06266991	chr6	32073123	-	OpenSea	5'UTR		-0.104983	3.53707	-0.923399	0.356794	0.895751	0.999113
High depr. risk/Low depr. risk	TNXB	cg15657588	chr6	32075763	+	OpenSea	5'UTR	Unclassified_Cell_type_specific	0.0716999	-0.629914	0.917999	0.359608	0.895751	0.999113
High depr. risk/Low depr. risk	FHIT	cg19049316	chr3	61237063	-	Island	1stExon;5'UTR		-0.0805947	-4.26647	-0.870678	0.384863	0.91908	0.999113
High depr. risk/Low depr. risk	NCAM1	cg20783319	chr11	112831681	+	N_Shore	TSS1500		0.11235	-1.51693	0.866482	0.387154	0.91908	0.999113
High depr. risk/Low depr. risk	NCAM1	cg07733800	chr11	112831841	+	N_Shore	TSS200		-0.116861	-3.97167	-0.844888	0.399076	0.91908	0.999113
High depr. risk/Low depr. risk	LTBP3	cg14240304	chr11	65323116	-	N_Shore	Body;5'UTR	Unclassified_Cell_type_specific	0.110502	2.17734	0.831736	0.406445	0.91908	0.999113
High depr. risk/Low depr. risk	TNXB	cg19268434	chr6	32076967	+	OpenSea	5'UTR;1stExon	Unclassified_Cell_type_specific	-0.101039	-4.21761	-0.827174	0.40902	0.91908	0.999113
High depr. risk/Low depr. risk	DAG1	cg02522485	chr3	49531973	+	OpenSea	5'UTR		0.0933059	2.97026	0.805925	0.421142	0.91908	0.999113
High depr. risk/Low depr. risk	TNXB	cg14630933	chr6	32076093	-	OpenSea	5'UTR		-0.117822	-1.9715	-0.805087	0.421624	0.91908	0.999113
High depr. risk/Low depr. risk	FHIT	cg00506250	chr3	60747416	-	OpenSea	5'UTR		-0.112652	3.96966	-0.797933	0.425755	0.91908	0.999113
High depr. risk/Low depr. risk	FHIT	cg10763247	chr3	61066614	+	OpenSea	5'UTR		0.0724684	3.75725	0.766426	0.444231	0.91908	0.999113
High depr. risk/Low depr. risk	TNXB	cg22269416	chr6	32068240	-	S_Shelf	5'UTR		-0.0849939	2.55952	-0.761069	0.447417	0.91908	0.999113
High depr. risk/Low depr. risk	FHIT	cg22215728	chr3	61236652	-	Island	5'UTR		-0.0980557	-2.55478	-0.756059	0.450409	0.91908	0.999113
High depr. risk/Low depr. risk	LTBP3	cg16632280	chr11	65325623	+	Island	1stExon;5'UTR	Unclassified	-0.0592738	-3.56532	-0.728763	0.466909	0.91908	0.999113
High depr. risk/Low depr. risk	TNXB	cg02976009	chr6	32068226	-	S_Shelf	5'UTR		-0.0862966	1.99736	-0.723696	0.470008	0.91908	0.999113
High depr. risk/Low depr. risk	TNXB	cg04841389	chr6	32015083	-	OpenSea	Body;TSS1500		0.0596202	0.923573	0.718567	0.473158	0.91908	0.999113
High depr. risk/Low depr. risk	FHIT	cg10541332	chr3	61237712	-	S_Shore	TSS1500		-0.0939646	-4.35926	-0.714907	0.475412	0.91908	0.999113
High depr. risk/Low depr. risk	TNXB	cg00979704	chr6	32074397	+	OpenSea	5'UTR		0.108446	3.74231	0.713448	0.476312	0.91908	0.999113
High depr. risk/Low depr. risk	FHIT	cg25736251	chr3	61235869	+	N_Shore	5'UTR	Promoter_Associated	-0.110502	-3.66889	-0.684015	0.494674	0.925871	0.999113
High depr. risk/Low depr. risk	TNXB	cg17832639	chr6	32078133	+	OpenSea	TSS1500		-0.0601195	1.23654	-0.660794	0.509424	0.925871	0.999113
High depr. risk/Low depr. risk	FHIT	cg03610148	chr3	60534659	-	OpenSea	5'UTR		0.0443003	3.99441	0.651605	0.515325	0.925871	0.999113
High depr. risk/Low depr. risk	FHIT	cg15931943	chr3	61236909	+	Island	5'UTR		-0.0687559	-3.7955	-0.640525	0.522487	0.925871	0.999113
High depr. risk/Low depr. risk	DAG1	cg02134305	chr3	49507478	-	Island	TSS200	Promoter_Associated	-0.163429	-4.59533	-0.636364	0.525189	0.925871	0.999113
High depr. risk/Low depr. risk	DAG1	cg12609467	chr3	49508289	+	Island	5'UTR		-0.0732619	-3.90225	-0.63379	0.526865	0.925871	0.999113
High depr. risk/Low depr. risk	TNXB	cg20152300	chr6	32015389	-	OpenSea	Body;TSS1500	Unclassified	0.0803942	3.22339	0.621799	0.534707	0.925871	0.999113
High depr. risk/Low depr. risk	BTN3A2	cg14345882	chr6	26364793	-	OpenSea	TSS1500	Promoter_Associated_Cell_type_specific	0.1132	-1.78303	0.613453	0.5402	0.925871	0.999113
High depr. risk/Low depr. risk	TNXB	cg05619785	chr6	32078574	-	OpenSea	TSS1500		0.0563399	3.14426	0.612764	0.540655	0.925871	0.999113
High depr. risk/Low depr. risk	TNXB	cg14620908	chr6	32078614	-	OpenSea	TSS1500		0.0573138	2.54126	0.573802	0.566678	0.942236	0.999113
High depr. risk/Low depr. risk	TNXB	cg13817395	chr6	32014926	+	OpenSea	Body;TSS1500		-0.0603279	3.08177	-0.570085	0.569192	0.942236	0.999113
High depr. risk/Low depr. risk	FHIT	cg26358659	chr3	60740074	+	OpenSea	5'UTR		0.0794985	3.67408	0.567647	0.570844	0.942236	0.999113
High depr. risk/Low depr. risk	DAG1	cg21475255	chr3	49507186	-	N_Shore	TSS1500	Promoter_Associated	-0.061024	-5.16619	-0.532245	0.595085	0.948391	0.999113
High depr. risk/Low depr. risk	DAG1	cg24086758	chr3	49507844	-	Island	5'UTR;1stExon	Promoter_Associated	0.0437391	-5.03936	0.502696	0.615672	0.948391	0.999113
High depr. risk/Low depr. risk	NCAM1	cg15395329	chr11	112832117	+	N_Shore	1stExon;5'UTR		-0.05162	-2.69107	-0.496592	0.619964	0.948391	0.999113
High depr. risk/Low depr. risk	TNXB	cg16735938	chr6	32073324	-	OpenSea	5'UTR		0.048547	3.03451	0.489425	0.625021	0.948391	0.999113
High depr. risk/Low depr. risk	TNXB	cg05956076	chr6	32074934	+	OpenSea	5'UTR		0.0637218	2.8609	0.452361	0.651447	0.948391	0.999113
High depr. risk/Low depr. risk	TNXB	cg00188055	chr6	32076079	-	OpenSea	5'UTR		-0.0640033	-3.14675	-0.436209	0.663105	0.948391	0.999113
High depr. risk/Low depr. risk	FHIT	cg24796403	chr3	61237172	-	Island	TSS200	Promoter_Associated	-0.0426913	-4.23871	-0.425582	0.670822	0.948391	0.999113
High depr. risk/Low depr. risk	TNXB	cg16478197	chr6	32068181	+	S_Shelf	5'UTR		-0.0361899	3.76635	-0.410204	0.682049	0.948391	0.999113
High depr. risk/Low depr. risk	TNXB	cg23257604	chr6	32076144	-	OpenSea	5'UTR		-0.0503739	-3.19179	-0.406647	0.684656	0.948391	0.999113
High depr. risk/Low depr. risk	TNXB	cg25067686	chr6	32078453	+	OpenSea	TSS1500		0.0341755	1.73936	0.40244	0.687744	0.948391	0.999113
High depr. risk/Low depr. risk	TNXB	cg07164109	chr6	32073590	-	OpenSea	5'UTR		-0.0262558	3.99763	-0.376745	0.70672	0.948391	0.999113
High depr. risk/Low depr. risk	FHIT	cg04383442	chr3	60752789	-	OpenSea	5'UTR		0.0453445	3.83471	0.357231	0.721256	0.948391	0.999113
High depr. risk/Low depr. risk	FHIT	cg04216480	chr3	60587837	-	OpenSea	5'UTR		0.0400962	3.52481	0.356794	0.721583	0.948391	0.999113
High depr. risk/Low depr. risk	TNXB	cg09114581	chr6	32077103	-	OpenSea	5'UTR;1stExon	Unclassified_Cell_type_specific	0.0930771	-5.29091	0.353679	0.723913	0.948391	0.999113
High depr. risk/Low depr. risk	TNXB	cg26939195	chr6	32077020	+	OpenSea	5'UTR;1stExon	Unclassified_Cell_type_specific	0.0313762	-3.69078	0.340569	0.733748	0.948391	0.999113
High depr. risk/Low depr. risk	TNXB	cg09872737	chr6	32076270	+	OpenSea	5'UTR	Unclassified_Cell_type_specific	-0.0382226	-2.2112	-0.337008	0.736427	0.948391	0.999113
High depr. risk/Low depr. risk	FHIT	cg15135842	chr3	60728530	-	OpenSea	5'UTR		-0.0400786	4.14564	-0.335601	0.737486	0.948391	0.999113
High depr. risk/Low depr. risk	TNXB	cg07441854	chr6	32014893	-	OpenSea	Body;TSS1500		-0.0273089	2.44033	-0.333173	0.739315	0.948391	0.999113
High depr. risk/Low depr. risk	FHIT	cg15970800	chr3	60818194	-	OpenSea	5'UTR		0.0360745	3.95149	0.31481	0.7532	0.948391	0.999113
High depr. risk/Low depr. risk	TNXB	cg22321671	chr6	32015226	+	OpenSea	Body;TSS1500	Unclassified	0.0334449	3.25177	0.312284	0.755116	0.948391	0.999113
High depr. risk/Low depr. risk	DAG1	cg00337053	chr3	49507545	-	Island	TSS200	Promoter_Associated	-0.0339598	-5.37601	-0.312064	0.755282	0.948391	0.999113
High depr. risk/Low depr. risk	DAG1	cg27244379	chr3	49507291	+	N_Shore	TSS1500	Promoter_Associated	0.02463	-3.50591	0.309039	0.757579	0.948391	0.999113
High depr. risk/Low depr. risk	TNXB	cg18701983	chr6	32074291	-	OpenSea	5'UTR		-0.0339751	1.60817	-0.300128	0.764358	0.948391	0.999113
High depr. risk/Low depr. risk	TNXB	cg15773251	chr6	32078602	-	OpenSea	TSS1500		0.028281	3.6245	0.298805	0.765366	0.948391	0.999113
High depr. risk/Low depr. risk	DAG1	cg09416188	chr3	49538552	-	OpenSea	5'UTR		-0.0322611	0.829846	-0.291349	0.771055	0.948391	0.999113
High depr. risk/Low depr. risk	TNXB	cg20477776	chr6	32067642	+	S_Shelf	5'UTR		-0.0326524	1.51662	-0.28995	0.772123	0.948391	0.999113
High depr. risk/Low depr. risk	NCAM1	cg21650077	chr11	112831853	+	N_Shore	TSS200		-0.0370674	-4.07294	-0.279534	0.780094	0.948391	0.999113
High depr. risk/Low depr. risk	FHIT	cg15238012	chr3	60656177	-	OpenSea	5'UTR		-0.0735035	2.73889	-0.271903	0.785947	0.948391	0.999113
High depr. risk/Low depr. risk	TNXB	cg03644587	chr6	32071499	-	OpenSea	5'UTR		-0.0409546	1.88922	-0.271111	0.786556	0.948391	0.999113
High depr. risk/Low depr. risk	TNXB	cg12286154	chr6	32015215	-	OpenSea	Body;TSS1500	Unclassified	0.0245125	2.54268	0.26867	0.788431	0.948391	0.999113
High depr. risk/Low depr. risk	TNXB	cg13654183	chr6	32078624	-	OpenSea	TSS1500		0.028456	2.27267	0.26234	0.793301	0.948391	0.999113
High depr. risk/Low depr. risk	FHIT	cg11158760	chr3	61237270	+	S_Shore	TSS200	Promoter_Associated	0.0273678	-3.53093	0.254982	0.798971	0.948391	0.999113
High depr. risk/Low depr. risk	NCAM1	cg02629138	chr11	112831915	+	N_Shore	TSS200		0.0273379	-2.28012	0.249741	0.803017	0.948391	0.999113
High depr. risk/Low depr. risk	LTBP3	cg16477774	chr11	65325249	-	Island	1stExon;5'UTR	Unclassified	-0.0341832	-1.37855	-0.240131	0.810449	0.948987	0.999113
High depr. risk/Low depr. risk	FHIT	cg12452608	chr3	61179015	+	OpenSea	5'UTR		0.0227183	3.84584	0.202569	0.839656	0.95027	0.999113
High depr. risk/Low depr. risk	TNXB	cg18417373	chr6	32077097	-	OpenSea	5'UTR;1stExon	Unclassified_Cell_type_specific	-0.021575	-4.65465	-0.201145	0.840768	0.95027	0.999113
High depr. risk/Low depr. risk	FHIT	cg22688399	chr3	61234515	+	N_Shelf	5'UTR		-0.0202132	3.05863	-0.195296	0.845338	0.95027	0.999113
High depr. risk/Low depr. risk	LTBP3	cg14749448	chr11	65325872	-	Island	TSS200	Unclassified	0.026758	-1.74504	0.190563	0.849041	0.95027	0.999113
High depr. risk/Low depr. risk	DAG1	cg27212541	chr3	49507385	-	Island	TSS200	Promoter_Associated	-0.0265473	-1.48737	-0.183931	0.854234	0.95027	0.999113
High depr. risk/Low depr. risk	TNXB	cg20754034	chr6	32066582	+	S_Shore	5'UTR		-0.0169425	2.33267	-0.172123	0.863497	0.95027	0.999113
High depr. risk/Low depr. risk	TNXB	cg19935845	chr6	32074856	-	OpenSea	5'UTR		-0.0166223	2.07398	-0.148627	0.881982	0.95027	0.999113
High depr. risk/Low depr. risk	TNXB	cg18055557	chr6	32073358	+	OpenSea	5'UTR		0.0153366	2.88918	0.147966	0.882503	0.95027	0.999113
High depr. risk/Low depr. risk	TNXB	cg10993085	chr6	32073416	+	OpenSea	5'UTR		0.0142062	3.08577	0.145322	0.884587	0.95027	0.999113
High depr. risk/Low depr. risk	DAG1	cg23481986	chr3	49507266	+	N_Shore	TSS1500	Promoter_Associated	-0.0109223	-3.74647	-0.141532	0.887577	0.95027	0.999113
High depr. risk/Low depr. risk	FHIT	cg16986494	chr3	61237206	+	Island	TSS200	Promoter_Associated	0.0163222	-4.65424	0.134056	0.893479	0.95027	0.999113
High depr. risk/Low depr. risk	TNXB	cg19647111	chr6	32073035	+	OpenSea	5'UTR		-0.0155784	1.62572	-0.129128	0.897373	0.95027	0.999113
High depr. risk/Low depr. risk	TNXB	cg14238986	chr6	32071835	+	OpenSea	5'UTR		-0.0122629	2.88304	-0.115144	0.908434	0.95027	0.999113
High depr. risk/Low depr. risk	LTBP3	cg17969560	chr11	65324768	-	N_Shore	Body;5'UTR	Unclassified	-0.00674498	0.494333	-0.101599	0.919166	0.95027	0.999113
High depr. risk/Low depr. risk	NCAM1	cg02126412	chr11	112831938	-	N_Shore	TSS200		-0.00843007	-4.54978	-0.100822	0.919782	0.95027	0.999113
High depr. risk/Low depr. risk	FHIT	cg08195983	chr3	61235829	-	N_Shore	5'UTR	Promoter_Associated	-0.0133382	-3.6838	-0.097364	0.922525	0.95027	0.999113
High depr. risk/Low depr. risk	BTN3A2	cg23465465	chr6	26364728	+	OpenSea	TSS1500	Promoter_Associated_Cell_type_specific	0.00480275	-2.29597	0.0498486	0.960288	0.981786	0.999113
High depr. risk/Low depr. risk	TNXB	cg13739666	chr6	32013974	+	OpenSea	TSS200;Body		0.00294058	4.56062	0.0360878	0.971245	0.985633	0.999113
High depr. risk/Low depr. risk	NCAM1	cg04920270	chr11	112832249	-	N_Shore	1stExon;5'UTR		-0.00044159	-4.32576	-0.00417753	0.996671	0.998645	0.999113
High depr. risk/Low depr. risk	TNXB	cg17484510	chr6	32015326	+	OpenSea	Body;TSS1500	Unclassified	0.00018388	2.26276	0.00170028	0.998645	0.998645	0.999113
GSE72680
Contrast	Gene	CpG	Chromosome	Position Hg19	Strand	Relation to Island	Relation to Gene	Regulatory feature	logFC	AveExpr	t	P.Value	adj.P.Val	FWE
Depressed/Non-depressed	FHIT	cg26358659	chr3	60740074	+	OpenSea	5'UTR		0.2101	6.58095	2.65757	0.00829677	0.447074	0.994657
Depressed/Non-depressed	TNXB	cg09423875	chr6	32014663	-	OpenSea	Body;TSS1500		0.0880367	2.39307	2.58409	0.0102411	0.447074	0.994657
Depressed/Non-depressed	TNXB	cg07441854	chr6	32014893	-	OpenSea	Body;TSS1500		0.103316	3.81461	2.38163	0.0178661	0.447074	0.994657
Depressed/Non-depressed	NCAM1	cg02126412	chr11	112831938	-	N_Shore	TSS200		-0.0812997	-4.52367	-2.33066	0.0204405	0.447074	0.994657
Depressed/Non-depressed	TNXB	cg25375757	chr6	32014739	-	OpenSea	Body;TSS1500		0.116637	3.07833	2.30395	0.0219154	0.447074	0.994657
Depressed/Non-depressed	TNXB	cg19268434	chr6	32076967	+	OpenSea	5'UTR;1stExon	Unclassified_Cell_type_specific	0.151776	-5.80971	2.08456	0.0379635	0.559502	0.994657
Depressed/Non-depressed	TNXB	cg16478197	chr6	32068181	+	S_Shelf	5'UTR		-0.55081	7.07433	-2.07985	0.0383972	0.559502	0.994657
Depressed/Non-depressed	TNXB	cg14620908	chr6	32078614	-	OpenSea	TSS1500		0.0752082	2.91418	1.87938	0.0611721	0.721757	0.994657
Depressed/Non-depressed	TNXB	cg11606877	chr6	32076592	+	OpenSea	5'UTR		-0.129281	1.89684	-1.86134	0.0636844	0.721757	0.994657
Depressed/Non-depressed	TNXB	cg04841389	chr6	32015083	-	OpenSea	Body;TSS1500		-0.0426014	1.32842	-1.78796	0.0748013	0.723855	0.994657
Depressed/Non-depressed	FHIT	cg10763247	chr3	61066614	+	OpenSea	5'UTR		-0.207226	8.34414	-1.76815	0.0780628	0.723855	0.994657
Depressed/Non-depressed	NCAM1	cg02629138	chr11	112831915	+	N_Shore	TSS200		-0.0441948	-2.75988	-1.69305	0.0914938	0.743682	0.994657
Depressed/Non-depressed	BTN3A2	cg14345882	chr6	26364793	-	OpenSea	TSS1500	Promoter_Associated_Cell_type_specific	-0.109757	-1.98497	-1.65182	0.0996283	0.743682	0.994657
Depressed/Non-depressed	DAG1	cg02522485	chr3	49531973	+	OpenSea	5'UTR		0.145066	6.03019	1.59538	0.111692	0.743682	0.994657
Depressed/Non-depressed	TNXB	cg21189146	chr6	32069841	-	OpenSea	5'UTR		0.262826	8.31807	1.55694	0.120549	0.743682	0.994657
Depressed/Non-depressed	FHIT	cg01519017	chr3	61227050	-	OpenSea	5'UTR		-0.0806299	4.93825	-1.55405	0.121238	0.743682	0.994657
Depressed/Non-depressed	TNXB	cg20344925	chr6	32078127	+	OpenSea	TSS1500		0.0311407	2.19925	1.51867	0.12991	0.743682	0.994657
Depressed/Non-depressed	FHIT	cg03610148	chr3	60534659	-	OpenSea	5'UTR		-0.140262	7.21042	-1.49229	0.136686	0.743682	0.994657
Depressed/Non-depressed	NCAM1	cg13692433	chr11	112832159	-	N_Shore	1stExon;5'UTR		-0.0819461	-6.72257	-1.48321	0.139079	0.743682	0.994657
Depressed/Non-depressed	FHIT	cg19282443	chr3	60541935	-	OpenSea	5'UTR	Unclassified_Cell_type_specific	-0.0658342	4.29051	-1.39025	0.165493	0.743682	0.994657
Depressed/Non-depressed	TNXB	cg14630933	chr6	32076093	-	OpenSea	5'UTR		0.0887773	-1.82187	1.35925	0.175097	0.743682	0.994657
Depressed/Non-depressed	FHIT	cg12452608	chr3	61179015	+	OpenSea	5'UTR		-0.0939077	6.39576	-1.34171	0.180714	0.743682	0.994657
Depressed/Non-depressed	DAG1	cg21616626	chr3	49509320	+	S_Shore	5'UTR		-0.0520904	4.41175	-1.32847	0.185042	0.743682	0.994657
Depressed/Non-depressed	TNXB	cg18055557	chr6	32073358	+	OpenSea	5'UTR		-0.0921751	3.53305	-1.32314	0.186808	0.743682	0.994657
Depressed/Non-depressed	NCAM1	cg21650077	chr11	112831853	+	N_Shore	TSS200		-0.0477967	-4.43952	-1.27543	0.203153	0.743682	0.994657
Depressed/Non-depressed	TNXB	cg20477776	chr6	32067642	+	S_Shelf	5'UTR		0.26423	4.95858	1.25169	0.211669	0.743682	0.994657
Depressed/Non-depressed	LTBP3	cg16632280	chr11	65325623	+	Island	1stExon;5'UTR	Unclassified	-0.0626651	-5.9543	-1.25154	0.211724	0.743682	0.994657
Depressed/Non-depressed	DAG1	cg09416188	chr3	49538552	-	OpenSea	5'UTR		0.0721374	2.11815	1.19461	0.233192	0.743682	0.994657
Depressed/Non-depressed	TNXB	cg18701983	chr6	32074291	-	OpenSea	5'UTR		0.0425403	3.22785	1.143	0.25396	0.743682	0.994657
Depressed/Non-depressed	TNXB	cg05619785	chr6	32078574	-	OpenSea	TSS1500		0.0639199	3.61649	1.115	0.265752	0.743682	0.994657
Depressed/Non-depressed	TNXB	cg10993085	chr6	32073416	+	OpenSea	5'UTR		-0.0476341	4.50575	-1.10056	0.271981	0.743682	0.994657
Depressed/Non-depressed	FHIT	cg22688399	chr3	61234515	+	N_Shelf	5'UTR		-0.213488	9.05756	-1.09394	0.274866	0.743682	0.994657
Depressed/Non-depressed	TNXB	cg20754034	chr6	32066582	+	S_Shore	5'UTR		0.0410547	2.18611	1.08817	0.277402	0.743682	0.994657
Depressed/Non-depressed	NCAM1	cg15395329	chr11	112832117	+	N_Shore	1stExon;5'UTR		-0.0251923	-2.91245	-1.08194	0.280157	0.743682	0.994657
Depressed/Non-depressed	TNXB	cg25067686	chr6	32078453	+	OpenSea	TSS1500		0.0294179	3.14343	1.0764	0.28262	0.743682	0.994657
Depressed/Non-depressed	TNXB	cg11431261	chr6	32015297	-	OpenSea	Body;TSS1500	Unclassified	0.0182328	1.0177	1.07553	0.28301	0.743682	0.994657
Depressed/Non-depressed	TNXB	cg13665850	chr6	32015175	+	OpenSea	Body;TSS1500	Unclassified	-0.0447947	4.47844	-1.07429	0.283566	0.743682	0.994657
Depressed/Non-depressed	FHIT	cg10131075	chr3	61237865	-	S_Shore	TSS1500		-0.0518557	1.52352	-1.07264	0.284302	0.743682	0.994657
Depressed/Non-depressed	LTBP3	cg17969560	chr11	65324768	-	N_Shore	Body;5'UTR	Unclassified	0.0355874	1.4069	1.07254	0.284349	0.743682	0.994657
Depressed/Non-depressed	TNXB	cg06266991	chr6	32073123	-	OpenSea	5'UTR		0.205998	7.1328	0.974197	0.330752	0.810126	0.994657
Depressed/Non-depressed	TNXB	cg03644587	chr6	32071499	-	OpenSea	5'UTR		-0.0667021	3.74824	-0.943844	0.346016	0.810126	0.994657
Depressed/Non-depressed	TNXB	cg17832639	chr6	32078133	+	OpenSea	TSS1500		0.0214721	2.45336	0.932976	0.35159	0.810126	0.994657
Depressed/Non-depressed	TNXB	cg13409674	chr6	32014476	+	OpenSea	Body;TSS1500		0.0776963	0.503324	0.930929	0.352646	0.810126	0.994657
Depressed/Non-depressed	FHIT	cg24796403	chr3	61237172	-	Island	TSS200	Promoter_Associated	0.080183	-6.48547	0.924076	0.356197	0.810126	0.994657
Depressed/Non-depressed	FHIT	cg24295653	chr3	61237884	-	S_Shore	TSS1500		-0.0324983	0.516693	-0.921748	0.357408	0.810126	0.994657
Depressed/Non-depressed	DAG1	cg12609467	chr3	49508289	+	Island	5'UTR		-0.0416091	-6.12734	-0.833928	0.404992	0.887485	0.994657
Depressed/Non-depressed	LTBP3	cg14749448	chr11	65325872	-	Island	TSS200	Unclassified	-0.0231071	-2.14489	-0.814722	0.415884	0.887485	0.994657
Depressed/Non-depressed	TNXB	cg14630748	chr6	32014484	+	OpenSea	Body;TSS1500		0.131785	4.20688	0.793516	0.428111	0.887485	0.994657
Depressed/Non-depressed	FHIT	cg19049316	chr3	61237063	-	Island	1stExon;5'UTR		-0.0317884	-4.56004	-0.790955	0.429601	0.887485	0.994657
Depressed/Non-depressed	FHIT	cg11158760	chr3	61237270	+	S_Shore	TSS200	Promoter_Associated	-0.0694889	-5.55601	-0.775782	0.438495	0.887485	0.994657
Depressed/Non-depressed	TNXB	cg13654183	chr6	32078624	-	OpenSea	TSS1500		0.0268632	2.57434	0.766913	0.443743	0.887485	0.994657
Depressed/Non-depressed	DAG1	cg27244379	chr3	49507291	+	N_Shore	TSS1500	Promoter_Associated	-0.0254586	-5.31326	-0.671772	0.502251	0.963543	0.994657
Depressed/Non-depressed	TNXB	cg08972588	chr6	32014674	-	OpenSea	Body;TSS1500		0.0254301	0.630318	0.666406	0.505669	0.963543	0.994657
Depressed/Non-depressed	TNXB	cg24336152	chr6	32070785	+	OpenSea	5'UTR		0.0996075	8.49334	0.659461	0.510111	0.963543	0.994657
Depressed/Non-depressed	FHIT	cg19574488	chr3	61236547	+	N_Shore	5'UTR		-0.0517641	-5.44605	-0.629911	0.529237	0.976625	0.994657
Depressed/Non-depressed	TNXB	cg06292891	chr6	32072167	-	OpenSea	5'UTR		-0.0123688	2.44741	-0.586747	0.55782	0.976625	0.994657
Depressed/Non-depressed	TNXB	cg13739666	chr6	32013974	+	OpenSea	TSS200;Body		0.0208015	4.03653	0.579689	0.562564	0.976625	0.994657
Depressed/Non-depressed	TNXB	cg02673305	chr6	32066121	-	S_Shore	5'UTR		0.0259099	5.17622	0.563295	0.573659	0.976625	0.994657
Depressed/Non-depressed	DAG1	cg24086758	chr3	49507844	-	Island	5'UTR;1stExon	Promoter_Associated	-0.0262228	-4.93078	-0.558539	0.576898	0.976625	0.994657
Depressed/Non-depressed	LTBP3	cg14240304	chr11	65323116	-	N_Shore	Body;5'UTR	Unclassified_Cell_type_specific	-0.0152786	3.17685	-0.536405	0.59208	0.976625	0.994657
Depressed/Non-depressed	TNXB	cg19935845	chr6	32074856	-	OpenSea	5'UTR		0.0161259	3.05643	0.50884	0.611242	0.976625	0.994657
Depressed/Non-depressed	TNXB	cg26537323	chr6	32014059	-	OpenSea	TSS200;Body		0.017822	4.88024	0.488443	0.625597	0.976625	0.994657
Depressed/Non-depressed	FHIT	cg24504954	chr3	61237217	+	Island	TSS200	Promoter_Associated	-0.0621233	-7.65526	-0.486161	0.627211	0.976625	0.994657
Depressed/Non-depressed	TNXB	cg09114581	chr6	32077103	-	OpenSea	5'UTR;1stExon	Unclassified_Cell_type_specific	-0.026364	-5.46707	-0.47905	0.632256	0.976625	0.994657
Depressed/Non-depressed	FHIT	cg21541638	chr3	61236016	-	N_Shore	5'UTR	Promoter_Associated	0.0278958	-3.01348	0.467045	0.64081	0.976625	0.994657
Depressed/Non-depressed	FHIT	cg02854288	chr3	61236911	+	Island	5'UTR		0.0273908	-4.4397	0.439849	0.660366	0.976625	0.994657
Depressed/Non-depressed	TNXB	cg14238986	chr6	32071835	+	OpenSea	5'UTR		-0.0263806	3.91585	-0.401916	0.688035	0.976625	0.994657
Depressed/Non-depressed	TNXB	cg20152300	chr6	32015389	-	OpenSea	Body;TSS1500	Unclassified	0.0207346	3.80682	0.393405	0.694303	0.976625	0.994657
Depressed/Non-depressed	TNXB	cg09115485	chr6	32014605	+	OpenSea	Body;TSS1500		0.0109382	1.57126	0.382829	0.702121	0.976625	0.994657
Depressed/Non-depressed	TNXB	cg07400294	chr6	32071418	+	OpenSea	5'UTR		-0.0499404	4.75732	-0.367475	0.713526	0.976625	0.994657
Depressed/Non-depressed	TNXB	cg15657588	chr6	32075763	+	OpenSea	5'UTR	Unclassified_Cell_type_specific	0.011006	-0.0382197	0.363998	0.716118	0.976625	0.994657
Depressed/Non-depressed	FHIT	cg15135842	chr3	60728530	-	OpenSea	5'UTR		-0.0431926	8.32444	-0.361853	0.717719	0.976625	0.994657
Depressed/Non-depressed	FHIT	cg16986494	chr3	61237206	+	Island	TSS200	Promoter_Associated	0.0365756	-6.59825	0.361495	0.717987	0.976625	0.994657
Depressed/Non-depressed	TNXB	cg13817395	chr6	32014926	+	OpenSea	Body;TSS1500		-0.00817381	2.79597	-0.354384	0.723303	0.976625	0.994657
Depressed/Non-depressed	FHIT	cg26322434	chr3	61237156	-	Island	TSS200	Promoter_Associated	-0.0419239	-8.38349	-0.346617	0.729125	0.976625	0.994657
Depressed/Non-depressed	TNXB	cg07164109	chr6	32073590	-	OpenSea	5'UTR		-0.0282387	7.20322	-0.324819	0.745547	0.976625	0.994657
Depressed/Non-depressed	FHIT	cg15931943	chr3	61236909	+	Island	5'UTR		-0.0220769	-4.36551	-0.31939	0.749655	0.976625	0.994657
Depressed/Non-depressed	TNXB	cg04182226	chr6	32014300	-	OpenSea	Body;TSS1500		-0.00563243	1.29862	-0.309787	0.756941	0.976625	0.994657
Depressed/Non-depressed	FHIT	cg00506250	chr3	60747416	-	OpenSea	5'UTR		-0.031109	7.78227	-0.291396	0.770952	0.976625	0.994657
Depressed/Non-depressed	NCAM1	cg21189054	chr11	112831901	+	N_Shore	TSS200		0.00864831	-3.72731	0.252354	0.800942	0.976625	0.994657
Depressed/Non-depressed	NCAM1	cg04920270	chr11	112832249	-	N_Shore	1stExon;5'UTR		-0.00997261	-5.49692	-0.239671	0.81075	0.976625	0.994657
Depressed/Non-depressed	TNXB	cg22321671	chr6	32015226	+	OpenSea	Body;TSS1500	Unclassified	-0.0117882	5.17237	-0.233083	0.815857	0.976625	0.994657
Depressed/Non-depressed	FHIT	cg22533480	chr3	60559834	+	OpenSea	5'UTR		0.0462932	7.63201	0.222934	0.82374	0.976625	0.994657
Depressed/Non-depressed	NCAM1	cg20783319	chr11	112831681	+	N_Shore	TSS1500		-0.0146722	-1.97346	-0.22212	0.824373	0.976625	0.994657
Depressed/Non-depressed	FHIT	cg22215728	chr3	61236652	-	Island	5'UTR		-0.013802	-2.44049	-0.215548	0.829488	0.976625	0.994657
Depressed/Non-depressed	FHIT	cg00658590	chr3	60622526	-	OpenSea	5'UTR		0.0139218	3.82549	0.214296	0.830463	0.976625	0.994657
Depressed/Non-depressed	DAG1	cg21475255	chr3	49507186	-	N_Shore	TSS1500	Promoter_Associated	0.0555527	-11.6545	0.191431	0.848318	0.976625	0.994657
Depressed/Non-depressed	LTBP3	cg08965235	chr11	65325158	+	Island	1stExon;5'UTR	Unclassified	-0.00868041	-1.79643	-0.16813	0.866596	0.976625	0.994657
Depressed/Non-depressed	DAG1	cg23481986	chr3	49507266	+	N_Shore	TSS1500	Promoter_Associated	0.00607667	-5.50732	0.162993	0.870635	0.976625	0.994657
Depressed/Non-depressed	DAG1	cg02134305	chr3	49507478	-	Island	TSS200	Promoter_Associated	0.0327398	-8.97237	0.157643	0.874845	0.976625	0.994657
Depressed/Non-depressed	LTBP3	cg17451760	chr11	65327156	-	S_Shore	TSS1500		0.00269758	1.9076	0.123377	0.901892	0.976625	0.994657
Depressed/Non-depressed	FHIT	cg25736251	chr3	61235869	+	N_Shore	5'UTR	Promoter_Associated	-0.00559613	-3.45394	-0.122393	0.90267	0.976625	0.994657
Depressed/Non-depressed	TNXB	cg18417373	chr6	32077097	-	OpenSea	5'UTR;1stExon	Unclassified_Cell_type_specific	0.00584964	-6.81516	0.0916768	0.927017	0.976625	0.994657
Depressed/Non-depressed	TNXB	cg17806757	chr6	32070388	+	OpenSea	5'UTR		-0.0132101	7.3375	-0.0876744	0.930195	0.976625	0.994657
Depressed/Non-depressed	TNXB	cg12286154	chr6	32015215	-	OpenSea	Body;TSS1500	Unclassified	-0.00260774	3.45141	-0.083316	0.933656	0.976625	0.994657
Depressed/Non-depressed	TNXB	cg17484510	chr6	32015326	+	OpenSea	Body;TSS1500	Unclassified	0.00303555	4.11191	0.0818203	0.934845	0.976625	0.994657
Depressed/Non-depressed	NCAM1	cg20268522	chr11	112832152	-	N_Shore	1stExon;5'UTR		0.00414471	-5.51953	0.0816125	0.93501	0.976625	0.994657
Depressed/Non-depressed	FHIT	cg08223225	chr3	60994171	+	OpenSea	5'UTR		-0.00613683	6.21776	-0.0760884	0.9394	0.976625	0.994657
Depressed/Non-depressed	FHIT	cg15238012	chr3	60656177	-	OpenSea	5'UTR		-0.0116783	7.89393	-0.065399	0.9479	0.976625	0.994657
Depressed/Non-depressed	NCAM1	cg07733800	chr11	112831841	+	N_Shore	TSS200		0.00043125	-4.73452	0.0102693	0.991813	0.997771	0.994657
Depressed/Non-depressed	TNXB	cg03543593	chr6	32076417	+	OpenSea	5'UTR		0.00030231	0.265248	0.00556183	0.995566	0.997771	0.994657
Depressed/Non-depressed	FHIT	cg15970800	chr3	60818194	-	OpenSea	5'UTR		-0.000174081	6.51775	-0.00279647	0.997771	0.997771	0.994657
GSE125105
Contrast	Gene	CpG	Chromosome	Position Hg19	Strand	Relation to Island	Relation to Gene	Regulatory feature	logFC	AveExpr	t	P.Value	adj.P.Val	FWE
Depression/Non-depressed	FHIT	cg15135842	chr3	60728530	-	OpenSea	5'UTR		-0.0694656	3.50276	-2.48697	0.0132159	0.834459	0.999113
Depression/Non-depressed	TNXB	cg24336152	chr6	32070785	+	OpenSea	5'UTR		-0.0569229	3.40147	-2.41014	0.0163143	0.834459	0.999113
Depression/Non-depressed	TNXB	cg16735938	chr6	32073324	-	OpenSea	5'UTR		-0.0770574	1.86042	-2.24406	0.025275	0.834459	0.999113
Depression/Non-depressed	TNXB	cg09872737	chr6	32076270	+	OpenSea	5'UTR	Unclassified_Cell_type_specific	-0.108318	-2.22843	-2.23504	0.0258652	0.834459	0.999113
Depression/Non-depressed	FHIT	cg00506250	chr3	60747416	-	OpenSea	5'UTR		-0.0538627	3.5754	-2.13035	0.0336404	0.834459	0.999113
Depression/Non-depressed	NCAM1	cg20783319	chr11	112831681	+	N_Shore	TSS1500		0.0880241	-1.22191	1.95096	0.0516321	0.834459	0.999113
Depression/Non-depressed	FHIT	cg03610148	chr3	60534659	-	OpenSea	5'UTR		-0.0548654	3.08701	-1.92425	0.0549026	0.834459	0.999113
Depression/Non-depressed	TNXB	cg19108771	chr6	32076337	+	OpenSea	5'UTR		-0.133364	-0.371437	-1.91337	0.0562839	0.834459	0.999113
Depression/Non-depressed	TNXB	cg13720581	chr6	32077017	+	OpenSea	5'UTR;1stExon	Unclassified_Cell_type_specific	-0.0421635	-4.98136	-1.85713	0.0638929	0.834459	0.999113
Depression/Non-depressed	NCAM1	cg07733800	chr11	112831841	+	N_Shore	TSS200		0.0844834	-4.35385	1.82002	0.0693672	0.834459	0.999113
Depression/Non-depressed	TNXB	cg20344925	chr6	32078127	+	OpenSea	TSS1500		0.0402629	0.979963	1.71225	0.0874845	0.834459	0.999113
Depression/Non-depressed	TNXB	cg04182226	chr6	32014300	-	OpenSea	Body;TSS1500		0.0584277	0.835764	1.65448	0.0986715	0.834459	0.999113
Depression/Non-depressed	BTN3A2	cg14345882	chr6	26364793	-	OpenSea	TSS1500	Promoter_Associated_Cell_type_specific	-0.146321	-1.83618	-1.653	0.0989731	0.834459	0.999113
Depression/Non-depressed	NCAM1	cg04920270	chr11	112832249	-	N_Shore	1stExon;5'UTR		-0.0430648	-4.2409	-1.63472	0.102751	0.834459	0.999113
Depression/Non-depressed	FHIT	cg04216480	chr3	60587837	-	OpenSea	5'UTR		-0.0536317	2.85291	-1.60815	0.108446	0.834459	0.999113
Depression/Non-depressed	TNXB	cg19647111	chr6	32073035	+	OpenSea	5'UTR		-0.0705378	0.709476	-1.60691	0.108719	0.834459	0.999113
Depression/Non-depressed	TNXB	cg19268434	chr6	32076967	+	OpenSea	5'UTR;1stExon	Unclassified_Cell_type_specific	-0.0570053	-4.50223	-1.59076	0.112309	0.834459	0.999113
Depression/Non-depressed	FHIT	cg25736251	chr3	61235869	+	N_Shore	5'UTR	Promoter_Associated	0.0632983	-3.8982	1.58609	0.113364	0.834459	0.999113
Depression/Non-depressed	DAG1	cg27212541	chr3	49507385	-	Island	TSS200	Promoter_Associated	-0.0829383	-1.53462	-1.55761	0.119973	0.834459	0.999113
Depression/Non-depressed	LTBP3	cg14749448	chr11	65325872	-	Island	TSS200	Unclassified	-0.0483799	-2.90047	-1.54987	0.121819	0.834459	0.999113
Depression/Non-depressed	TNXB	cg08972588	chr6	32014674	-	OpenSea	Body;TSS1500		-0.0493146	0.417078	-1.44819	0.148203	0.865177	0.999113
Depression/Non-depressed	FHIT	cg24796403	chr3	61237172	-	Island	TSS200	Promoter_Associated	-0.0424751	-4.54455	-1.44779	0.148317	0.865177	0.999113
Depression/Non-depressed	TNXB	cg13409674	chr6	32014476	+	OpenSea	Body;TSS1500		-0.082511	-0.577829	-1.42025	0.156172	0.865177	0.999113
Depression/Non-depressed	DAG1	cg00337053	chr3	49507545	-	Island	TSS200	Promoter_Associated	-0.0246835	-5.81581	-1.41404	0.157987	0.865177	0.999113
Depression/Non-depressed	FHIT	cg01519017	chr3	61227050	-	OpenSea	5'UTR		-0.0511488	3.02273	-1.381	0.167911	0.865177	0.999113
Depression/Non-depressed	NCAM1	cg21189054	chr11	112831901	+	N_Shore	TSS200		-0.0559146	-4.75987	-1.37609	0.169423	0.865177	0.999113
Depression/Non-depressed	DAG1	cg02522485	chr3	49531973	+	OpenSea	5'UTR		-0.048921	1.8519	-1.37259	0.170509	0.865177	0.999113
Depression/Non-depressed	FHIT	cg22688399	chr3	61234515	+	N_Shelf	5'UTR		-0.0409702	2.14096	-1.3277	0.184896	0.90467	0.999113
Depression/Non-depressed	FHIT	cg22533480	chr3	60559834	+	OpenSea	5'UTR		-0.0430905	1.36186	-1.26398	0.206838	0.970659	0.999113
Depression/Non-depressed	TNXB	cg13665850	chr6	32015175	+	OpenSea	Body;TSS1500	Unclassified	0.060185	2.98204	1.18778	0.235496	0.970659	0.999113
Depression/Non-depressed	LTBP3	cg14240304	chr11	65323116	-	N_Shore	Body;5'UTR	Unclassified_Cell_type_specific	0.0557662	2.00623	1.17235	0.241628	0.970659	0.999113
Depression/Non-depressed	TNXB	cg14626759	chr6	32073962	+	OpenSea	5'UTR		0.0342276	1.36887	1.1289	0.259495	0.970659	0.999113
Depression/Non-depressed	FHIT	cg10541332	chr3	61237712	-	S_Shore	TSS1500		0.0432051	-4.29328	1.11931	0.263559	0.970659	0.999113
Depression/Non-depressed	TNXB	cg00188055	chr6	32076079	-	OpenSea	5'UTR		-0.064083	-3.26456	-1.11519	0.265315	0.970659	0.999113
Depression/Non-depressed	TNXB	cg20754034	chr6	32066582	+	S_Shore	5'UTR		-0.0465396	2.31225	-1.08947	0.276481	0.970659	0.999113
Depression/Non-depressed	NCAM1	cg02629138	chr11	112831915	+	N_Shore	TSS200		0.029101	-2.54004	1.08359	0.27908	0.970659	0.999113
Depression/Non-depressed	TNXB	cg25375757	chr6	32014739	-	OpenSea	Body;TSS1500		-0.0305921	1.36459	-1.07935	0.280962	0.970659	0.999113
Depression/Non-depressed	FHIT	cg26322434	chr3	61237156	-	Island	TSS200	Promoter_Associated	0.0291754	-4.85848	1.06482	0.287481	0.970659	0.999113
Depression/Non-depressed	TNXB	cg02673305	chr6	32066121	-	S_Shore	5'UTR		0.0414584	2.69838	1.05325	0.292746	0.970659	0.999113
Depression/Non-depressed	FHIT	cg21541638	chr3	61236016	-	N_Shore	5'UTR	Promoter_Associated	-0.0602613	-3.24413	-1.04829	0.295022	0.970659	0.999113
Depression/Non-depressed	DAG1	cg21616626	chr3	49509320	+	S_Shore	5'UTR		0.0391835	2.68134	1.0312	0.302958	0.970659	0.999113
Depression/Non-depressed	TNXB	cg06292891	chr6	32072167	-	OpenSea	5'UTR		0.0280989	1.30125	1.02306	0.306784	0.970659	0.999113
Depression/Non-depressed	TNXB	cg14630933	chr6	32076093	-	OpenSea	5'UTR		0.0563579	-2.09259	0.988308	0.32349	0.970659	0.999113
Depression/Non-depressed	LTBP3	cg11171811	chr11	65326725	-	S_Shore	TSS1500		-0.0353818	1.85159	-0.956464	0.33931	0.970659	0.999113
Depression/Non-depressed	TNXB	cg00979704	chr6	32074397	+	OpenSea	5'UTR		0.0441527	3.63103	0.94138	0.346975	0.970659	0.999113
Depression/Non-depressed	FHIT	cg24504954	chr3	61237217	+	Island	TSS200	Promoter_Associated	-0.0259792	-4.87973	-0.893579	0.371986	0.970659	0.999113
Depression/Non-depressed	TNXB	cg04841389	chr6	32015083	-	OpenSea	Body;TSS1500		0.0333148	0.845029	0.891122	0.373302	0.970659	0.999113
Depression/Non-depressed	TNXB	cg09115485	chr6	32014605	+	OpenSea	Body;TSS1500		0.0316034	1.52096	0.869503	0.384998	0.970659	0.999113
Depression/Non-depressed	TNXB	cg06266991	chr6	32073123	-	OpenSea	5'UTR		-0.0416067	2.53572	-0.866794	0.38648	0.970659	0.999113
Depression/Non-depressed	LTBP3	cg17969560	chr11	65324768	-	N_Shore	Body;5'UTR	Unclassified	0.0210385	0.447452	0.857492	0.391593	0.970659	0.999113
Depression/Non-depressed	FHIT	cg11158760	chr3	61237270	+	S_Shore	TSS200	Promoter_Associated	0.0214224	-3.56028	0.852687	0.39425	0.970659	0.999113
Depression/Non-depressed	DAG1	cg21475255	chr3	49507186	-	N_Shore	TSS1500	Promoter_Associated	0.0182705	-5.51808	0.845867	0.39804	0.970659	0.999113
Depression/Non-depressed	TNXB	cg11431261	chr6	32015297	-	OpenSea	Body;TSS1500	Unclassified	0.0311223	0.40148	0.838306	0.402268	0.970659	0.999113
Depression/Non-depressed	DAG1	cg09416188	chr3	49538552	-	OpenSea	5'UTR		-0.0232799	-0.304233	-0.824258	0.410194	0.970659	0.999113
Depression/Non-depressed	TNXB	cg02976009	chr6	32068226	-	S_Shelf	5'UTR		0.0363468	1.84194	0.821715	0.411639	0.970659	0.999113
Depression/Non-depressed	FHIT	cg12452608	chr3	61179015	+	OpenSea	5'UTR		0.0226015	3.43318	0.807906	0.419537	0.970659	0.999113
Depression/Non-depressed	TNXB	cg17484510	chr6	32015326	+	OpenSea	Body;TSS1500	Unclassified	-0.0337166	2.32627	-0.773358	0.439684	0.970659	0.999113
Depression/Non-depressed	FHIT	cg15970800	chr3	60818194	-	OpenSea	5'UTR		-0.02195	3.26769	-0.766449	0.443779	0.970659	0.999113
Depression/Non-depressed	NCAM1	cg13692433	chr11	112832159	-	N_Shore	1stExon;5'UTR		0.0241167	-4.75669	0.727857	0.467049	0.970659	0.999113
Depression/Non-depressed	FHIT	cg08195983	chr3	61235829	-	N_Shore	5'UTR	Promoter_Associated	-0.034822	-4.51429	-0.713156	0.476089	0.970659	0.999113
Depression/Non-depressed	FHIT	cg12030002	chr3	61237226	+	Island	TSS200	Promoter_Associated	-0.0214389	-4.75806	-0.699699	0.484447	0.970659	0.999113
Depression/Non-depressed	TNXB	cg03644587	chr6	32071499	-	OpenSea	5'UTR		0.037012	2.02906	0.695467	0.487093	0.970659	0.999113
Depression/Non-depressed	FHIT	cg24295653	chr3	61237884	-	S_Shore	TSS1500		0.0330599	0.269474	0.684183	0.494183	0.970659	0.999113
Depression/Non-depressed	TNXB	cg07441854	chr6	32014893	-	OpenSea	Body;TSS1500		-0.0247939	2.15642	-0.68214	0.495473	0.970659	0.999113
Depression/Non-depressed	TNXB	cg23257604	chr6	32076144	-	OpenSea	5'UTR		0.0278301	-2.86329	0.670465	0.502878	0.970659	0.999113
Depression/Non-depressed	NCAM1	cg15395329	chr11	112832117	+	N_Shore	1stExon;5'UTR		0.0145612	-2.8721	0.644189	0.519755	0.970659	0.999113
Depression/Non-depressed	TNXB	cg18417373	chr6	32077097	-	OpenSea	5'UTR;1stExon	Unclassified_Cell_type_specific	-0.0266511	-4.82893	-0.635337	0.525506	0.970659	0.999113
Depression/Non-depressed	TNXB	cg13654183	chr6	32078624	-	OpenSea	TSS1500		-0.0277466	1.87393	-0.618519	0.536521	0.970659	0.999113
Depression/Non-depressed	FHIT	cg00658590	chr3	60622526	-	OpenSea	5'UTR		-0.0169112	2.35711	-0.593428	0.553169	0.970659	0.999113
Depression/Non-depressed	FHIT	cg22215728	chr3	61236652	-	Island	5'UTR		0.0364496	-2.90131	0.573638	0.566476	0.970659	0.999113
Depression/Non-depressed	TNXB	cg04846781	chr6	32077084	-	OpenSea	5'UTR;1stExon	Unclassified_Cell_type_specific	0.020788	-4.44127	0.557517	0.577429	0.970659	0.999113
Depression/Non-depressed	TNXB	cg07400294	chr6	32071418	+	OpenSea	5'UTR		-0.0232913	1.05087	-0.544323	0.586467	0.970659	0.999113
Depression/Non-depressed	BTN3A2	cg23465465	chr6	26364728	+	OpenSea	TSS1500	Promoter_Associated_Cell_type_specific	-0.0124475	-1.45989	-0.539636	0.589694	0.970659	0.999113
Depression/Non-depressed	TNXB	cg12286154	chr6	32015215	-	OpenSea	Body;TSS1500	Unclassified	0.0193026	2.06461	0.538006	0.590818	0.970659	0.999113
Depression/Non-depressed	TNXB	cg17806757	chr6	32070388	+	OpenSea	5'UTR		-0.0141754	2.89044	-0.536701	0.591718	0.970659	0.999113
Depression/Non-depressed	TNXB	cg18055557	chr6	32073358	+	OpenSea	5'UTR		0.0265559	3.11012	0.530429	0.596055	0.970659	0.999113
Depression/Non-depressed	TNXB	cg14238986	chr6	32071835	+	OpenSea	5'UTR		-0.0136105	2.65395	-0.514182	0.607357	0.970659	0.999113
Depression/Non-depressed	TNXB	cg11606877	chr6	32076592	+	OpenSea	5'UTR		0.0283876	1.5598	0.507576	0.611979	0.970659	0.999113
Depression/Non-depressed	FHIT	cg15570148	chr3	61235985	+	N_Shore	5'UTR	Promoter_Associated	-0.0195925	-3.68225	-0.507574	0.611981	0.970659	0.999113
Depression/Non-depressed	TNXB	cg17832639	chr6	32078133	+	OpenSea	TSS1500		0.012829	1.04996	0.503232	0.615028	0.970659	0.999113
Depression/Non-depressed	FHIT	cg15238012	chr3	60656177	-	OpenSea	5'UTR		-0.0170211	1.46604	-0.492122	0.622854	0.970659	0.999113
Depression/Non-depressed	NCAM1	cg20268522	chr11	112832152	-	N_Shore	1stExon;5'UTR		0.017074	-4.05757	0.483769	0.628766	0.970659	0.999113
Depression/Non-depressed	TNXB	cg20477776	chr6	32067642	+	S_Shelf	5'UTR		-0.016349	1.09076	-0.472326	0.636905	0.970659	0.999113
Depression/Non-depressed	LTBP3	cg08965235	chr11	65325158	+	Island	1stExon;5'UTR	Unclassified	-0.0267185	-2.56711	-0.464768	0.642304	0.970659	0.999113
Depression/Non-depressed	TNXB	cg22269416	chr6	32068240	-	S_Shelf	5'UTR		-0.0165478	3.02347	-0.463399	0.643284	0.970659	0.999113
Depression/Non-depressed	TNXB	cg16478197	chr6	32068181	+	S_Shelf	5'UTR		-0.0202227	2.73425	-0.462664	0.643811	0.970659	0.999113
Depression/Non-depressed	TNXB	cg05619785	chr6	32078574	-	OpenSea	TSS1500		-0.0206391	2.80707	-0.457302	0.647657	0.970659	0.999113
Depression/Non-depressed	TNXB	cg02657865	chr6	32077744	+	OpenSea	TSS1500		-0.0197957	4.80058	-0.449645	0.653166	0.970659	0.999113
Depression/Non-depressed	FHIT	cg19049316	chr3	61237063	-	Island	1stExon;5'UTR		0.013367	-5.1546	0.447979	0.654367	0.970659	0.999113
Depression/Non-depressed	FHIT	cg04383442	chr3	60752789	-	OpenSea	5'UTR		-0.0130252	3.19982	-0.442125	0.658594	0.970659	0.999113
Depression/Non-depressed	TNXB	cg19935845	chr6	32074856	-	OpenSea	5'UTR		-0.0178702	2.2215	-0.424659	0.671272	0.970659	0.999113
Depression/Non-depressed	NCAM1	cg02126412	chr11	112831938	-	N_Shore	TSS200		0.00835499	-5.1627	0.419891	0.674749	0.970659	0.999113
Depression/Non-depressed	TNXB	cg26537323	chr6	32014059	-	OpenSea	TSS200;Body		0.0145144	2.47104	0.407329	0.683945	0.970659	0.999113
Depression/Non-depressed	TNXB	cg05956076	chr6	32074934	+	OpenSea	5'UTR		-0.0158129	3.27761	-0.406647	0.684445	0.970659	0.999113
Depression/Non-depressed	DAG1	cg27244379	chr3	49507291	+	N_Shore	TSS1500	Promoter_Associated	-0.0099474	-3.74514	-0.403741	0.686579	0.970659	0.999113
Depression/Non-depressed	TNXB	cg22321671	chr6	32015226	+	OpenSea	Body;TSS1500	Unclassified	-0.0201461	2.97306	-0.402843	0.68724	0.970659	0.999113
Depression/Non-depressed	FHIT	cg00071984	chr3	60617504	-	OpenSea	5'UTR		-0.0112812	4.5441	-0.394718	0.693223	0.970659	0.999113
Depression/Non-depressed	TNXB	cg25067686	chr6	32078453	+	OpenSea	TSS1500		0.0129843	1.83499	0.371077	0.710741	0.970659	0.999113
Depression/Non-depressed	FHIT	cg16986494	chr3	61237206	+	Island	TSS200	Promoter_Associated	-0.0153965	-4.76699	-0.367802	0.71318	0.970659	0.999113
Depression/Non-depressed	TNXB	cg01178040	chr6	32078521	+	OpenSea	TSS1500		0.00799485	0.720789	0.355644	0.72226	0.970659	0.999113
Depression/Non-depressed	FHIT	cg02854288	chr3	61236911	+	Island	5'UTR		-0.00991672	-3.56249	-0.348798	0.727391	0.970659	0.999113
Depression/Non-depressed	TNXB	cg13739666	chr6	32013974	+	OpenSea	TSS200;Body		-0.0150483	4.59513	-0.343324	0.731502	0.970659	0.999113
Depression/Non-depressed	TNXB	cg10993085	chr6	32073416	+	OpenSea	5'UTR		-0.0148918	3.26531	-0.337737	0.735706	0.970659	0.999113
Depression/Non-depressed	TNXB	cg14620908	chr6	32078614	-	OpenSea	TSS1500		-0.0175025	2.03536	-0.336218	0.736851	0.970659	0.999113
Depression/Non-depressed	TNXB	cg14630748	chr6	32014484	+	OpenSea	Body;TSS1500		-0.0143208	2.10716	-0.306057	0.759692	0.985009	0.999113
Depression/Non-depressed	TNXB	cg15657588	chr6	32075763	+	OpenSea	5'UTR	Unclassified_Cell_type_specific	0.00623291	-0.571772	0.291745	0.770606	0.985009	0.999113
Depression/Non-depressed	TNXB	cg09114581	chr6	32077103	-	OpenSea	5'UTR;1stExon	Unclassified_Cell_type_specific	0.0131266	-5.77707	0.290768	0.771352	0.985009	0.999113
Depression/Non-depressed	DAG1	cg02134305	chr3	49507478	-	Island	TSS200	Promoter_Associated	-0.00579304	-4.94358	-0.275529	0.783026	0.985009	0.999113
Depression/Non-depressed	LTBP3	cg16632280	chr11	65325623	+	Island	1stExon;5'UTR	Unclassified	-0.00518193	-3.76026	-0.27466	0.783693	0.985009	0.999113
Depression/Non-depressed	TNXB	cg20152300	chr6	32015389	-	OpenSea	Body;TSS1500	Unclassified	-0.0149529	2.97028	-0.264018	0.791877	0.986247	0.999113
Depression/Non-depressed	FHIT	cg26358659	chr3	60740074	+	OpenSea	5'UTR		-0.00626684	3.24007	-0.243914	0.807399	0.987673	0.999113
Depression/Non-depressed	FHIT	cg19574488	chr3	61236547	+	N_Shore	5'UTR		0.0139268	-4.23457	0.235446	0.813961	0.987673	0.999113
Depression/Non-depressed	TNXB	cg07164109	chr6	32073590	-	OpenSea	5'UTR		-0.00597781	3.53748	-0.222632	0.823914	0.987673	0.999113
Depression/Non-depressed	TNXB	cg16385684	chr6	32014189	-	OpenSea	Body;TSS1500		0.0106254	3.16809	0.216801	0.828454	0.987673	0.999113
Depression/Non-depressed	TNXB	cg09423875	chr6	32014663	-	OpenSea	Body;TSS1500		-0.00512788	0.876323	-0.216011	0.829069	0.987673	0.999113
Depression/Non-depressed	TNXB	cg13817395	chr6	32014926	+	OpenSea	Body;TSS1500		0.00899692	2.86022	0.204703	0.837889	0.989576	0.999113
Depression/Non-depressed	NCAM1	cg21650077	chr11	112831853	+	N_Shore	TSS200		0.00822415	-4.24587	0.175677	0.86062	0.997994	0.999113
Depression/Non-depressed	TNXB	cg18701983	chr6	32074291	-	OpenSea	5'UTR		-0.00595801	1.94705	-0.173813	0.862085	0.997994	0.999113
Depression/Non-depressed	FHIT	cg08223225	chr3	60994171	+	OpenSea	5'UTR		0.00347481	3.63606	0.14207	0.887083	0.997994	0.999113
Depression/Non-depressed	FHIT	cg10131075	chr3	61237865	-	S_Shore	TSS1500		0.00684206	1.26842	0.141148	0.887811	0.997994	0.999113
Depression/Non-depressed	TNXB	cg07481886	chr6	32014510	-	OpenSea	Body;TSS1500		0.00382282	-0.400004	0.125342	0.900304	0.997994	0.999113
Depression/Non-depressed	FHIT	cg19282443	chr3	60541935	-	OpenSea	5'UTR	Unclassified_Cell_type_specific	-0.00376278	3.37553	-0.115779	0.907875	0.997994	0.999113
Depression/Non-depressed	DAG1	cg24086758	chr3	49507844	-	Island	5'UTR;1stExon	Promoter_Associated	-0.00252832	-5.59618	-0.113214	0.909907	0.997994	0.999113
Depression/Non-depressed	FHIT	cg15931943	chr3	61236909	+	Island	5'UTR		-0.00413086	-3.84794	-0.11297	0.9101	0.997994	0.999113
Depression/Non-depressed	NCAM1	cg22173837	chr11	112831728	-	N_Shore	TSS1500		0.00799085	-0.860399	0.110085	0.912387	0.997994	0.999113
Depression/Non-depressed	DAG1	cg23481986	chr3	49507266	+	N_Shore	TSS1500	Promoter_Associated	-0.00227485	-3.9619	-0.100444	0.920033	0.997994	0.999113
Depression/Non-depressed	TNXB	cg26939195	chr6	32077020	+	OpenSea	5'UTR;1stExon	Unclassified_Cell_type_specific	-0.00214841	-4.1266	-0.0799598	0.936302	0.997994	0.999113
Depression/Non-depressed	TNXB	cg21189146	chr6	32069841	-	OpenSea	5'UTR		0.00192011	3.39905	0.075791	0.939616	0.997994	0.999113
Depression/Non-depressed	LTBP3	cg16477774	chr11	65325249	-	Island	1stExon;5'UTR	Unclassified	0.00892866	-2.43762	0.0719964	0.942634	0.997994	0.999113
Depression/Non-depressed	TNXB	cg18419045	chr6	32076147	-	OpenSea	5'UTR		-0.0031437	-2.63078	-0.0636229	0.949296	0.997994	0.999113
Depression/Non-depressed	LTBP3	cg17451760	chr11	65327156	-	S_Shore	TSS1500		-0.00238647	1.48919	-0.0573551	0.954286	0.997994	0.999113
Depression/Non-depressed	TNXB	cg22616343	chr6	32014381	-	OpenSea	Body;TSS1500		-0.000847372	1.32314	-0.0325359	0.974058	0.998506	0.999113
Depression/Non-depressed	LTBP3	cg22214565	chr11	65325594	+	Island	1stExon;5'UTR	Unclassified	0.000549545	-6.39076	0.0222104	0.982289	0.998506	0.999113
Depression/Non-depressed	TNXB	cg15773251	chr6	32078602	-	OpenSea	TSS1500		0.000499062	3.28484	0.014829	0.988175	0.998506	0.999113
Depression/Non-depressed	TNXB	cg03543593	chr6	32076417	+	OpenSea	5'UTR		-0.000608392	0.305547	-0.00932211	0.992566	0.998506	0.999113
Depression/Non-depressed	FHIT	cg10763247	chr3	61066614	+	OpenSea	5'UTR		-0.000247641	3.08876	-0.00775973	0.993812	0.998506	0.999113
Depression/Non-depressed	DAG1	cg12609467	chr3	49508289	+	Island	5'UTR		-4.63708e-05	-4.3034	-0.00187356	0.998506	0.998506	0.999113

## Sheet: Table S15
Table S15. Differential methylation analysis (gene body probes). These tables provide results for differential methylation analysis with limma in all three cohorts for gene-body-associated CpGs. Columns show the following: Gene, associated gene; Relation to Island, a relationship of a probe to the closest CpG island according to Illumina annotation file; Relation to Gene, a relationship of a prob…
PSY-SCR
Contrast	Gene	CpG	Chromosome	Position Hg19	Strand	Relation to Island	Relation to Gene	Regulatory feature	logFC	AveExpr	t	P.Value	adj.P.Val	FWER
High depr. risk/Low depr. risk	TNXB	cg27396048	chr6	32025416	-	OpenSea	Body		0.310986	2.01432	2.87949	0.00437667	0.998316	1
High depr. risk/Low depr. risk	TNXB	cg22616343	chr6	32014381	-	OpenSea	Body;TSS1500		0.243927	1.64043	2.7749	0.00599717	0.998316	1
High depr. risk/Low depr. risk	TNXB	cg13409674	chr6	32014476	+	OpenSea	Body;TSS1500		0.341838	-0.266689	2.57649	0.0106354	0.998316	1
High depr. risk/Low depr. risk	TNXB	cg22229974	chr6	32034588	+	OpenSea	Body		-0.199645	2.91484	-2.53458	0.0119538	0.998316	1
High depr. risk/Low depr. risk	TNXB	cg11361049	chr6	32059166	+	S_Shelf	Body		-0.203035	2.76348	-2.509	0.0128288	0.998316	1
High depr. risk/Low depr. risk	NCAM1	cg11994052	chr11	112916105	-	OpenSea	Body		0.331159	2.3808	2.35699	0.019302	0.998316	1
High depr. risk/Low depr. risk	TNXB	cg05483184	chr6	32055393	-	Island	Body	Unclassified	-0.35598	-3.60675	-2.27502	0.0238689	0.998316	1
High depr. risk/Low depr. risk	TNXB	cg19569130	chr6	32036724	+	OpenSea	Body		0.226233	3.70638	2.20518	0.0284773	0.998316	1
High depr. risk/Low depr. risk	TNXB	cg25854703	chr6	32037847	-	OpenSea	Body		0.182694	3.87297	2.16271	0.0316424	0.998316	1
High depr. risk/Low depr. risk	TNXB	cg07303840	chr6	32040435	+	OpenSea	Body		-0.179394	3.49211	-2.12253	0.0349113	0.998316	1
High depr. risk/Low depr. risk	NCAM1	cg20213962	chr11	113143807	+	OpenSea	Body		0.17379	3.49886	2.11575	0.0354915	0.998316	1
High depr. risk/Low depr. risk	TNXB	cg07306331	chr6	32049354	-	S_Shelf	Body		-0.328475	3.11467	-2.04969	0.0415814	0.998316	1
High depr. risk/Low depr. risk	LTBP3	cg12282552	chr11	65321806	-	Island	Body		-0.164129	-0.0705104	-2.02726	0.0438424	0.998316	1
High depr. risk/Low depr. risk	TNXB	cg08972588	chr6	32014674	-	OpenSea	Body;TSS1500		0.180276	0.758844	1.98747	0.0481109	0.998316	1
High depr. risk/Low depr. risk	TNXB	cg21003902	chr6	32031395	+	OpenSea	Body		-0.218819	3.65296	-1.98292	0.0486213	0.998316	1
High depr. risk/Low depr. risk	TNXB	cg09996288	chr6	32055517	-	Island	Body	Unclassified	0.193766	-5.71905	1.97646	0.049353	0.998316	1
High depr. risk/Low depr. risk	TNXB	cg00169019	chr6	32056438	+	S_Shore	Body		-0.296521	3.49957	-1.93788	0.0539182	0.998316	1
High depr. risk/Low depr. risk	TNXB	cg02927981	chr6	32042430	-	OpenSea	Body		0.227009	1.95487	1.91339	0.0569969	0.998316	1
High depr. risk/Low depr. risk	NCAM1	cg08743050	chr11	113113936	+	OpenSea	Body		0.249115	-0.0971309	1.90916	0.0575435	0.998316	1
High depr. risk/Low depr. risk	TNXB	cg15048806	chr6	32049373	-	S_Shelf	Body		0.252775	2.53932	1.89876	0.0589059	0.998316	1
High depr. risk/Low depr. risk	TNXB	cg06365270	chr6	32026350	+	OpenSea	Body		0.142203	4.04109	1.87072	0.062713	0.998316	1
High depr. risk/Low depr. risk	TNXB	cg07717083	chr6	32051857	+	N_Shelf	Body		0.23263	2.5205	1.84056	0.0670338	0.998316	1
High depr. risk/Low depr. risk	TNXB	cg10750010	chr6	32023527	+	OpenSea	Body		0.209708	2.79815	1.81943	0.0702062	0.998316	1
High depr. risk/Low depr. risk	TNXB	cg20331241	chr6	32052409	-	N_Shelf	Body		-0.173983	5.77564	-1.80817	0.0719458	0.998316	1
High depr. risk/Low depr. risk	TNXB	cg07148038	chr6	32061160	+	N_Shelf	Body		-0.200588	3.08703	-1.7862	0.0754445	0.998316	1
High depr. risk/Low depr. risk	TNXB	cg02151997	chr6	32060791	+	N_Shelf	Body		-0.134309	3.66611	-1.75842	0.0800669	0.998316	1
High depr. risk/Low depr. risk	TNXB	cg07481886	chr6	32014510	-	OpenSea	Body;TSS1500		0.150727	-0.459361	1.74511	0.0823634	0.998316	1
High depr. risk/Low depr. risk	TNXB	cg23462632	chr6	32038881	+	OpenSea	Body		0.146981	0.988292	1.74068	0.0831378	0.998316	1
High depr. risk/Low depr. risk	TNXB	cg14037463	chr6	32041678	-	OpenSea	Body		0.232295	2.4463	1.73649	0.0838779	0.998316	1
High depr. risk/Low depr. risk	TNXB	cg26537323	chr6	32014059	-	OpenSea	TSS200;Body		0.165744	2.77662	1.72738	0.0855043	0.998316	1
High depr. risk/Low depr. risk	TNXB	cg04938317	chr6	32015737	+	OpenSea	Body	Unclassified	-0.16018	4.10906	-1.69558	0.0913801	0.998316	1
High depr. risk/Low depr. risk	LTBP3	cg04255276	chr11	65314021	+	Island	Body	Promoter_Associated	0.869736	-3.39314	1.67615	0.0951295	0.998316	1
High depr. risk/Low depr. risk	TNXB	cg15163719	chr6	32052212	-	N_Shelf	Body		0.18388	1.47007	1.67469	0.0954161	0.998316	1
High depr. risk/Low depr. risk	TNXB	cg22851080	chr6	32044404	-	N_Shelf	Body		-0.176249	-2.88981	-1.67271	0.095807	0.998316	1
High depr. risk/Low depr. risk	TNXB	cg10308381	chr6	32062393	+	N_Shore	Body		0.272302	3.09312	1.64385	0.101637	0.998316	1
High depr. risk/Low depr. risk	TNXB	cg24405291	chr6	32050905	-	S_Shelf	Body		0.161746	1.36225	1.63435	0.103617	0.998316	1
High depr. risk/Low depr. risk	TNXB	cg18121410	chr6	32062914	-	N_Shore	Body		0.166863	1.81077	1.63304	0.103892	0.998316	1
High depr. risk/Low depr. risk	TNXB	cg12223960	chr6	32063403	-	N_Shore	Body	Unclassified	0.135693	0.530507	1.62483	0.105632	0.998316	1
High depr. risk/Low depr. risk	TNXB	cg15846590	chr6	32037097	+	OpenSea	Body		-0.212969	2.96589	-1.61991	0.106685	0.998316	1
High depr. risk/Low depr. risk	TNXB	cg14924781	chr6	32038462	+	OpenSea	Body		0.187179	3.15918	1.61092	0.108633	0.998316	1
High depr. risk/Low depr. risk	LTBP3	cg21890820	chr11	65308645	-	S_Shore	Body	Promoter_Associated	-0.262024	-2.84415	-1.6019	0.110614	0.998316	1
High depr. risk/Low depr. risk	TNXB	cg08111284	chr6	32057125	-	S_Shore	Body		0.172438	1.56517	1.59508	0.11213	0.998316	1
High depr. risk/Low depr. risk	TNXB	cg15540749	chr6	32028831	-	OpenSea	Body		-0.188031	0.92518	-1.58836	0.113643	0.998316	1
High depr. risk/Low depr. risk	LTBP3	cg00206168	chr11	65308501	+	Island	Body	Promoter_Associated	-0.183233	-4.01436	-1.5803	0.115476	0.998316	1
High depr. risk/Low depr. risk	TNXB	cg10463626	chr6	32054094	+	N_Shore	Body		-0.16656	3.41313	-1.56806	0.118305	0.998316	1
High depr. risk/Low depr. risk	TNXB	cg14218053	chr6	32049376	-	S_Shelf	Body		0.230024	3.9126	1.50843	0.13288	0.998316	1
High depr. risk/Low depr. risk	TNXB	cg04182226	chr6	32014300	-	OpenSea	Body;TSS1500		0.139958	0.925263	1.50706	0.13323	0.998316	1
High depr. risk/Low depr. risk	TNXB	cg19885914	chr6	32036530	+	OpenSea	Body		0.131751	4.44917	1.49323	0.136809	0.998316	1
High depr. risk/Low depr. risk	NCAM1	cg25411363	chr11	113144592	-	OpenSea	Body		-0.13235	3.77	-1.49238	0.137033	0.998316	1
High depr. risk/Low depr. risk	TNXB	cg01886385	chr6	32037342	-	OpenSea	Body		0.146479	5.01679	1.48169	0.139855	0.998316	1
High depr. risk/Low depr. risk	TNXB	cg04147642	chr6	32054659	-	N_Shore	Body		-0.103388	-1.9476	-1.45686	0.146583	0.998316	1
High depr. risk/Low depr. risk	TNXB	cg14011611	chr6	32023383	+	OpenSea	Body		-0.110105	3.82467	-1.45307	0.147631	0.998316	1
High depr. risk/Low depr. risk	TNXB	cg24138857	chr6	32055079	-	Island	Body	Unclassified	-0.185833	0.25552	-1.44204	0.150713	0.998316	1
High depr. risk/Low depr. risk	FHIT	cg27254860	chr3	59983787	-	OpenSea	Body		-0.129414	3.14055	-1.4288	0.154481	0.998316	1
High depr. risk/Low depr. risk	TNXB	cg11554421	chr6	32016690	-	OpenSea	Body	Unclassified	-0.188719	3.55267	-1.41245	0.159232	0.998316	1
High depr. risk/Low depr. risk	TNXB	cg17806717	chr6	32027519	-	OpenSea	Body		-0.162478	3.42224	-1.40966	0.160054	0.998316	1
High depr. risk/Low depr. risk	TNXB	cg15014577	chr6	32064785	+	Island	Body	Unclassified_Cell_type_specific	-0.241014	-3.08339	-1.40761	0.160659	0.998316	1
High depr. risk/Low depr. risk	TNXB	cg20759600	chr6	32062528	+	N_Shore	Body		0.204755	2.81502	1.4001	0.162893	0.998316	1
High depr. risk/Low depr. risk	TNXB	cg25375757	chr6	32014739	-	OpenSea	Body;TSS1500		0.127863	1.782	1.3525	0.177605	0.998316	1
High depr. risk/Low depr. risk	TNXB	cg04076535	chr6	32045323	+	N_Shore	Body		0.168497	2.76482	1.34849	0.178889	0.998316	1
High depr. risk/Low depr. risk	LTBP3	cg07873178	chr11	65307616	-	Island	Body	Promoter_Associated	-0.242249	-5.51018	-1.33791	0.182307	0.998316	1
High depr. risk/Low depr. risk	DAG1	cg11804953	chr3	49569791	+	OpenSea	Body		0.121066	4.38345	1.31961	0.188339	0.998316	1
High depr. risk/Low depr. risk	TNXB	cg00238362	chr6	32038011	+	OpenSea	Body		0.120596	2.28527	1.30742	0.192435	0.998316	1
High depr. risk/Low depr. risk	TNXB	cg04492496	chr6	32043739	-	N_Shelf	Body		0.189835	2.29503	1.28203	0.201183	0.998316	1
High depr. risk/Low depr. risk	DAG1	cg21553656	chr3	49569379	+	OpenSea	Body		-0.0946758	3.55861	-1.2723	0.20461	0.998316	1
High depr. risk/Low depr. risk	TNXB	cg18630580	chr6	32038185	+	OpenSea	Body		-0.125175	1.82068	-1.25899	0.209371	0.998316	1
High depr. risk/Low depr. risk	TNXB	cg02647493	chr6	32019042	-	OpenSea	Body		0.119682	0.981769	1.2559	0.210485	0.998316	1
High depr. risk/Low depr. risk	LTBP3	cg04089426	chr11	65307791	-	Island	Body	Promoter_Associated	-0.140957	-5.95786	-1.24596	0.214106	0.998316	1
High depr. risk/Low depr. risk	TNXB	cg08951901	chr6	32052293	-	N_Shelf	Body		-0.140068	5.48852	-1.23754	0.217208	0.998316	1
High depr. risk/Low depr. risk	TNXB	cg15281225	chr6	32032889	-	OpenSea	Body		-0.170393	3.56038	-1.23443	0.218362	0.998316	1
High depr. risk/Low depr. risk	TNXB	cg23641899	chr6	32061318	+	N_Shelf	Body		0.126858	1.56684	1.22499	0.221889	0.998316	1
High depr. risk/Low depr. risk	TNXB	cg22709071	chr6	32041613	-	OpenSea	Body		-0.138792	3.57893	-1.22239	0.222871	0.998316	1
High depr. risk/Low depr. risk	TNXB	cg02133510	chr6	32044959	-	N_Shore	Body		0.152832	3.35018	1.21848	0.224348	0.998316	1
High depr. risk/Low depr. risk	TNXB	cg09423875	chr6	32014663	-	OpenSea	Body;TSS1500		0.0881172	1.2557	1.21486	0.225722	0.998316	1
High depr. risk/Low depr. risk	TNXB	cg14630748	chr6	32014484	+	OpenSea	Body;TSS1500		0.136003	2.59825	1.21107	0.22717	0.998316	1
High depr. risk/Low depr. risk	TNXB	cg11576405	chr6	32053748	-	N_Shore	Body		0.103099	1.68001	1.21061	0.227345	0.998316	1
High depr. risk/Low depr. risk	TNXB	cg19455923	chr6	32016113	-	OpenSea	Body	Unclassified	0.104645	-4.54764	1.20446	0.229708	0.998316	1
High depr. risk/Low depr. risk	TNXB	cg11264098	chr6	32041031	+	OpenSea	Body		0.125593	1.35015	1.18935	0.235585	0.998316	1
High depr. risk/Low depr. risk	TNXB	cg04757901	chr6	32060794	+	N_Shelf	Body		-0.113965	3.00912	-1.18505	0.237277	0.998316	1
High depr. risk/Low depr. risk	TNXB	cg07654762	chr6	32030226	-	OpenSea	Body		-0.148062	3.03475	-1.18443	0.237522	0.998316	1
High depr. risk/Low depr. risk	TNXB	cg09102573	chr6	32023251	-	OpenSea	Body		0.152749	3.34289	1.18352	0.23788	0.998316	1
High depr. risk/Low depr. risk	TNXB	cg11431261	chr6	32015297	-	OpenSea	Body;TSS1500	Unclassified	-0.0884737	0.506469	-1.18344	0.237913	0.998316	1
High depr. risk/Low depr. risk	LTBP3	cg23495995	chr11	65311181	+	N_Shelf	Body	Unclassified_Cell_type_specific	0.143167	2.20414	1.18062	0.239031	0.998316	1
High depr. risk/Low depr. risk	FHIT	cg16806041	chr3	59996265	-	OpenSea	Body		-0.15933	0.0355931	-1.18012	0.239227	0.998316	1
High depr. risk/Low depr. risk	TNXB	cg27442047	chr6	32049856	+	S_Shelf	Body		0.177545	2.5976	1.17688	0.240514	0.998316	1
High depr. risk/Low depr. risk	TNXB	cg03236802	chr6	32055316	+	Island	Body		-0.155989	-2.14312	-1.15747	0.248336	0.998316	1
High depr. risk/Low depr. risk	TNXB	cg17675724	chr6	32031436	-	OpenSea	Body		-0.104833	3.37143	-1.13827	0.256248	0.998316	1
High depr. risk/Low depr. risk	TNXB	cg02740950	chr6	32055534	-	Island	Body	Unclassified	-0.156868	-4.14415	-1.13455	0.257797	0.998316	1
High depr. risk/Low depr. risk	TNXB	cg09548893	chr6	32028946	+	OpenSea	Body		-0.121317	4.02793	-1.12988	0.259759	0.998316	1
High depr. risk/Low depr. risk	TNXB	cg07315356	chr6	32056058	+	S_Shore	Body		0.118545	3.88399	1.1294	0.259959	0.998316	1
High depr. risk/Low depr. risk	TNXB	cg21048260	chr6	32039911	+	OpenSea	Body		0.113215	2.47926	1.12927	0.260016	0.998316	1
High depr. risk/Low depr. risk	TNXB	cg25472539	chr6	32037978	+	OpenSea	Body		0.164151	3.92273	1.12711	0.260925	0.998316	1
High depr. risk/Low depr. risk	TNXB	cg27073361	chr6	32038177	+	OpenSea	Body		0.100078	1.96921	1.12659	0.261145	0.998316	1
High depr. risk/Low depr. risk	TNXB	cg05423418	chr6	32044254	-	N_Shelf	Body		-0.146587	2.17912	-1.12656	0.261156	0.998316	1
High depr. risk/Low depr. risk	TNXB	cg20928974	chr6	32022642	-	OpenSea	Body		0.133774	1.43029	1.12638	0.261231	0.998316	1
High depr. risk/Low depr. risk	TNXB	cg15265085	chr6	32064588	+	Island	Body	Unclassified_Cell_type_specific	0.290892	-1.68022	1.1209	0.263552	0.998316	1
High depr. risk/Low depr. risk	TNXB	cg18876015	chr6	32042124	+	OpenSea	Body		0.17463	3.67284	1.11803	0.264776	0.998316	1
High depr. risk/Low depr. risk	TNXB	cg10667207	chr6	32035188	+	OpenSea	Body		0.100411	3.76284	1.11672	0.265334	0.998316	1
High depr. risk/Low depr. risk	TNXB	cg09889836	chr6	32035027	+	OpenSea	Body		0.158829	1.96836	1.10909	0.268602	0.998316	1
High depr. risk/Low depr. risk	DAG1	cg12079597	chr3	49568630	-	OpenSea	Body		0.130098	4.37996	1.10572	0.270058	0.998316	1
High depr. risk/Low depr. risk	LTBP3	cg22053861	chr11	65318683	-	N_Shelf	Body		-0.0583079	5.85593	-1.10527	0.270252	0.998316	1
High depr. risk/Low depr. risk	TNXB	cg02571560	chr6	32037587	+	OpenSea	Body		0.0873293	1.87127	1.10493	0.270396	0.998316	1
High depr. risk/Low depr. risk	TNXB	cg14737484	chr6	32054561	+	N_Shore	Body		-0.126785	-0.37679	-1.10339	0.271062	0.998316	1
High depr. risk/Low depr. risk	TNXB	cg23805470	chr6	32056820	+	S_Shore	Body		-0.169011	4.18966	-1.09374	0.275267	0.998316	1
High depr. risk/Low depr. risk	TNXB	cg16385684	chr6	32014189	-	OpenSea	Body;TSS1500		0.0929162	3.07374	1.08913	0.277287	0.998316	1
High depr. risk/Low depr. risk	TNXB	cg09474017	chr6	32016368	-	OpenSea	Body	Unclassified	-0.134671	-1.32385	-1.08909	0.277306	0.998316	1
High depr. risk/Low depr. risk	TNXB	cg04293778	chr6	32016426	+	OpenSea	Body	Unclassified	0.092251	0.0976939	1.08661	0.278399	0.998316	1
High depr. risk/Low depr. risk	TNXB	cg07485305	chr6	32044179	-	N_Shelf	Body		0.116672	2.67318	1.07338	0.284278	0.998316	1
High depr. risk/Low depr. risk	TNXB	cg02248749	chr6	32041191	-	OpenSea	Body		0.0992712	2.44209	1.05924	0.290653	0.998316	1
High depr. risk/Low depr. risk	TNXB	cg17235833	chr6	32039176	-	OpenSea	Body		0.0993772	1.73375	1.05215	0.293886	0.998316	1
High depr. risk/Low depr. risk	TNXB	cg02272968	chr6	32015773	-	OpenSea	Body	Unclassified	-0.111403	0.644818	-1.04907	0.295297	0.998316	1
High depr. risk/Low depr. risk	TNXB	cg16678426	chr6	32026891	+	OpenSea	Body		0.0970707	0.640657	1.03924	0.299833	0.998316	1
High depr. risk/Low depr. risk	TNXB	cg13400512	chr6	32064578	+	Island	Body	Unclassified_Cell_type_specific	0.153891	-1.31254	1.03656	0.301077	0.998316	1
High depr. risk/Low depr. risk	LTBP3	cg19948253	chr11	65318624	-	N_Shelf	Body		0.0988077	2.18111	1.03459	0.301998	0.998316	1
High depr. risk/Low depr. risk	TNXB	cg08753391	chr6	32049622	-	S_Shelf	Body		0.154011	2.13366	1.0236	0.30715	0.998316	1
High depr. risk/Low depr. risk	TNXB	cg13665850	chr6	32015175	+	OpenSea	Body;TSS1500	Unclassified	0.0960287	3.13166	1.02318	0.307346	0.998316	1
High depr. risk/Low depr. risk	TNXB	cg11289677	chr6	32049829	-	S_Shelf	Body		0.188999	3.66461	1.01833	0.309639	0.998316	1
High depr. risk/Low depr. risk	TNXB	cg22135102	chr6	32036897	-	OpenSea	Body		0.117085	3.46288	1.01672	0.310402	0.998316	1
High depr. risk/Low depr. risk	TNXB	cg24252708	chr6	32046663	-	N_Shore	Body		0.136693	4.06482	1.01567	0.310901	0.998316	1
High depr. risk/Low depr. risk	TNXB	cg00356500	chr6	32028152	+	OpenSea	Body		0.150298	2.90343	1.0133	0.31203	0.998316	1
High depr. risk/Low depr. risk	LTBP3	cg04007841	chr11	65307006	+	Island	Body		0.104904	3.24607	1.0123	0.312508	0.998316	1
High depr. risk/Low depr. risk	TNXB	cg24009362	chr6	32051584	+	N_Shelf	Body		-0.118916	2.6039	-1.01091	0.313172	0.998316	1
High depr. risk/Low depr. risk	TNXB	cg04210056	chr6	32030554	-	OpenSea	Body		-0.077154	3.25105	-1.00455	0.31622	0.998316	1
High depr. risk/Low depr. risk	TNXB	cg18102337	chr6	32064810	+	Island	Body	Unclassified_Cell_type_specific	-0.119352	-1.10339	-1.00283	0.317043	0.998316	1
High depr. risk/Low depr. risk	TNXB	cg20407792	chr6	32044203	-	N_Shelf	Body		-0.112133	4.49639	-0.998007	0.319373	0.998316	1
High depr. risk/Low depr. risk	TNXB	cg02550722	chr6	32048679	+	S_Shore	Body		0.0958342	0.468749	0.995775	0.320454	0.998316	1
High depr. risk/Low depr. risk	NCAM1	cg15877515	chr11	113112772	-	OpenSea	Body		0.116133	3.30944	0.975594	0.330338	0.998316	1
High depr. risk/Low depr. risk	TNXB	cg18460422	chr6	32063553	+	Island	Body	Unclassified	0.119863	1.86396	0.97537	0.330449	0.998316	1
High depr. risk/Low depr. risk	TNXB	cg05298224	chr6	32016360	-	OpenSea	Body	Unclassified	-0.0808839	-1.00911	-0.971137	0.332547	0.998316	1
High depr. risk/Low depr. risk	TNXB	cg14196170	chr6	32063595	+	Island	Body	Unclassified	0.108794	1.39115	0.97067	0.332779	0.998316	1
High depr. risk/Low depr. risk	TNXB	cg11005651	chr6	32065890	+	S_Shore	Body		0.0790439	0.673044	0.966816	0.334698	0.998316	1
High depr. risk/Low depr. risk	TNXB	cg07810190	chr6	32055046	-	N_Shore	Body	Unclassified	0.11269	1.27635	0.966067	0.335072	0.998316	1
High depr. risk/Low depr. risk	TNXB	cg04286337	chr6	32063501	-	N_Shore	Body	Unclassified	0.0993979	2.06576	0.952072	0.342106	0.998316	1
High depr. risk/Low depr. risk	TNXB	cg21642103	chr6	32064656	+	Island	Body	Unclassified_Cell_type_specific	0.171155	-2.12517	0.950157	0.343076	0.998316	1
High depr. risk/Low depr. risk	TNXB	cg05569328	chr6	32044384	-	N_Shelf	Body		-0.0859517	-1.89713	-0.946666	0.344848	0.998316	1
High depr. risk/Low depr. risk	TNXB	cg20858622	chr6	32015651	+	OpenSea	Body	Unclassified	0.0702045	6.00396	0.945787	0.345296	0.998316	1
High depr. risk/Low depr. risk	FHIT	cg20366397	chr3	59759843	+	OpenSea	Body		0.102581	4.048	0.943446	0.346488	0.998316	1
High depr. risk/Low depr. risk	TNXB	cg07502333	chr6	32032852	-	OpenSea	Body		-0.119681	4.23992	-0.939391	0.348561	0.998316	1
High depr. risk/Low depr. risk	LTBP3	cg07408779	chr11	65315205	+	Island	Body	Unclassified_Cell_type_specific	0.0764933	0.338434	0.93673	0.349925	0.998316	1
High depr. risk/Low depr. risk	TNXB	cg09115485	chr6	32014605	+	OpenSea	Body;TSS1500		0.0721136	1.78037	0.935588	0.350512	0.998316	1
High depr. risk/Low depr. risk	TNXB	cg06324507	chr6	32051999	-	N_Shelf	Body		0.0888043	1.09383	0.927036	0.354924	0.998316	1
High depr. risk/Low depr. risk	TNXB	cg03421270	chr6	32064153	+	Island	Body	Unclassified_Cell_type_specific	0.0923021	0.360138	0.92289	0.357076	0.998316	1
High depr. risk/Low depr. risk	TNXB	cg11325576	chr6	32019828	-	OpenSea	Body		-0.0985448	2.19114	-0.921871	0.357606	0.998316	1
High depr. risk/Low depr. risk	DAG1	cg12907199	chr3	49568796	+	OpenSea	Body		-0.0685669	3.63508	-0.917638	0.359814	0.998316	1
High depr. risk/Low depr. risk	NCAM1	cg18891037	chr11	113145856	-	OpenSea	Body		0.0683997	4.05477	0.906565	0.365629	0.998316	1
High depr. risk/Low depr. risk	TNXB	cg23760574	chr6	32038097	-	OpenSea	Body		0.081349	1.31451	0.894	0.372299	0.998316	1
High depr. risk/Low depr. risk	TNXB	cg07377172	chr6	32057761	+	S_Shelf	Body		-0.0820577	2.61537	-0.892433	0.373137	0.998316	1
High depr. risk/Low depr. risk	TNXB	cg03822479	chr6	32037913	-	OpenSea	Body		-0.0835207	2.79086	-0.890045	0.374415	0.998316	1
High depr. risk/Low depr. risk	FHIT	cg02923224	chr3	60133085	+	OpenSea	Body		-0.123715	2.15921	-0.883583	0.377886	0.998316	1
High depr. risk/Low depr. risk	TNXB	cg18424431	chr6	32052264	-	N_Shelf	Body		0.109244	2.39092	0.876721	0.381595	0.998316	1
High depr. risk/Low depr. risk	LTBP3	cg08676812	chr11	65308423	-	Island	Body	Promoter_Associated	0.099965	-5.27354	0.876483	0.381724	0.998316	1
High depr. risk/Low depr. risk	TNXB	cg19134644	chr6	32063126	-	N_Shore	Body		-0.116363	4.52861	-0.876088	0.381939	0.998316	1
High depr. risk/Low depr. risk	NCAM1	cg23958319	chr11	113143180	-	OpenSea	Body	Unclassified_Cell_type_specific	-0.124396	3.00124	-0.852642	0.394785	0.998316	1
High depr. risk/Low depr. risk	TNXB	cg09911881	chr6	32020377	+	OpenSea	Body		0.145587	3.9218	0.842552	0.400395	0.998316	1
High depr. risk/Low depr. risk	TNXB	cg26476939	chr6	32065043	+	Island	Body		0.0570512	-0.41866	0.841445	0.401013	0.998316	1
High depr. risk/Low depr. risk	TNXB	cg17979173	chr6	32042148	+	OpenSea	Body		0.0930314	4.53616	0.841187	0.401157	0.998316	1
High depr. risk/Low depr. risk	TNXB	cg04258926	chr6	32057341	-	S_Shore	Body		-0.0794317	1.36242	-0.839721	0.401977	0.998316	1
High depr. risk/Low depr. risk	TNXB	cg23167719	chr6	32036532	+	OpenSea	Body		0.091204	2.96735	0.832469	0.406048	0.998316	1
High depr. risk/Low depr. risk	TNXB	cg23724858	chr6	32055711	-	S_Shore	Body		0.0996392	-5.14196	0.832248	0.406172	0.998316	1
High depr. risk/Low depr. risk	TNXB	cg19807376	chr6	32055447	-	Island	Body	Unclassified	0.140382	-4.64083	0.831548	0.406566	0.998316	1
High depr. risk/Low depr. risk	LTBP3	cg14240304	chr11	65323116	-	N_Shore	Body;5'UTR	Unclassified_Cell_type_specific	0.110502	2.17734	0.828416	0.408333	0.998316	1
High depr. risk/Low depr. risk	TNXB	cg03762591	chr6	32040379	-	OpenSea	Body		-0.0739497	2.67181	-0.821369	0.412326	0.998316	1
High depr. risk/Low depr. risk	NCAM1	cg04102296	chr11	113143682	+	OpenSea	Body		-0.078874	0.44327	-0.817782	0.414367	0.998316	1
High depr. risk/Low depr. risk	TNXB	cg26977256	chr6	32022470	+	OpenSea	Body		0.0666745	3.3158	0.804439	0.422012	0.998316	1
High depr. risk/Low depr. risk	TNXB	cg12589456	chr6	32034447	+	OpenSea	Body		0.0708158	3.30672	0.799739	0.424725	0.998316	1
High depr. risk/Low depr. risk	TNXB	cg06878311	chr6	32043191	-	N_Shelf	Body		0.0838995	1.09656	0.796311	0.42671	0.998316	1
High depr. risk/Low depr. risk	TNXB	cg00211961	chr6	32042099	+	OpenSea	Body		-0.123386	3.92799	-0.794801	0.427586	0.998316	1
High depr. risk/Low depr. risk	TNXB	cg24884217	chr6	32038155	-	OpenSea	Body		-0.0815472	2.89642	-0.793272	0.428475	0.998316	1
High depr. risk/Low depr. risk	TNXB	cg24376689	chr6	32016336	+	OpenSea	Body	Unclassified	-0.091326	-0.20315	-0.790406	0.430143	0.998316	1
High depr. risk/Low depr. risk	TNXB	cg16834823	chr6	32064218	+	Island	Body	Unclassified_Cell_type_specific	-0.205014	-0.68343	-0.788678	0.43115	0.998316	1
High depr. risk/Low depr. risk	TNXB	cg15670990	chr6	32016115	+	OpenSea	Body	Unclassified	0.0809538	-3.96801	0.788465	0.431274	0.998316	1
High depr. risk/Low depr. risk	TNXB	cg01569346	chr6	32064148	+	Island	Body	Unclassified_Cell_type_specific	0.114304	-0.130109	0.786568	0.432382	0.998316	1
High depr. risk/Low depr. risk	TNXB	cg04753078	chr6	32063619	+	Island	Body	Unclassified	-0.086337	-0.716716	-0.785848	0.432802	0.998316	1
High depr. risk/Low depr. risk	TNXB	cg07520673	chr6	32019556	+	OpenSea	Body		-0.0654151	3.47895	-0.781797	0.435175	0.998316	1
High depr. risk/Low depr. risk	TNXB	cg23145336	chr6	32060816	-	N_Shelf	Body		-0.111842	2.96406	-0.780166	0.436132	0.998316	1
High depr. risk/Low depr. risk	TNXB	cg14698808	chr6	32037632	-	OpenSea	Body		-0.0713976	2.67815	-0.779183	0.43671	0.998316	1
High depr. risk/Low depr. risk	TNXB	cg25549720	chr6	32058851	-	S_Shelf	Body		0.0974919	2.91684	0.772634	0.440569	0.998316	1
High depr. risk/Low depr. risk	TNXB	cg18330047	chr6	32064783	+	Island	Body	Unclassified_Cell_type_specific	-0.126727	-2.07427	-0.76844	0.44305	0.998316	1
High depr. risk/Low depr. risk	TNXB	cg19964491	chr6	32016236	-	OpenSea	Body	Unclassified	-0.130754	-1.83551	-0.763384	0.446053	0.998316	1
High depr. risk/Low depr. risk	LTBP3	cg04948284	chr11	65313608	+	N_Shore	Body	Promoter_Associated	0.0879767	-1.31933	0.76205	0.446847	0.998316	1
High depr. risk/Low depr. risk	NCAM1	cg10490645	chr11	112835124	+	S_Shore	Body		-0.0690411	2.91786	-0.759229	0.448529	0.998316	1
High depr. risk/Low depr. risk	NCAM1	cg04642306	chr11	112834466	+	Island	Body		-0.0679844	-0.598752	-0.758712	0.448837	0.998316	1
High depr. risk/Low depr. risk	TNXB	cg22402769	chr6	32056718	+	S_Shore	Body		0.103912	3.51131	0.751091	0.453401	0.998316	1
High depr. risk/Low depr. risk	TNXB	cg13205613	chr6	32042351	+	OpenSea	Body		-0.10257	2.68061	-0.748207	0.455135	0.998316	1
High depr. risk/Low depr. risk	TNXB	cg21754201	chr6	32032817	+	OpenSea	Body		0.0693771	3.27764	0.731443	0.465288	0.998316	1
High depr. risk/Low depr. risk	TNXB	cg02628680	chr6	32015618	-	OpenSea	Body	Unclassified	0.0501637	-0.298301	0.725955	0.468638	0.998316	1
High depr. risk/Low depr. risk	TNXB	cg04841389	chr6	32015083	-	OpenSea	Body;TSS1500		0.0596202	0.923573	0.721123	0.4716	0.998316	1
High depr. risk/Low depr. risk	TNXB	cg24506088	chr6	32037751	-	OpenSea	Body		0.0616446	4.06026	0.720919	0.471725	0.998316	1
High depr. risk/Low depr. risk	TNXB	cg24475062	chr6	32063394	-	N_Shore	Body	Unclassified	0.0847308	1.53975	0.718423	0.473259	0.998316	1
High depr. risk/Low depr. risk	TNXB	cg18365536	chr6	32027603	-	OpenSea	Body		-0.0804511	2.68522	-0.717887	0.473589	0.998316	1
High depr. risk/Low depr. risk	TNXB	cg10890302	chr6	32064246	+	Island	Body	Unclassified_Cell_type_specific	-0.171555	-0.761665	-0.711153	0.477743	0.998316	1
High depr. risk/Low depr. risk	TNXB	cg08277291	chr6	32037426	+	OpenSea	Body		0.08722	2.61878	0.706439	0.480663	0.998316	1
High depr. risk/Low depr. risk	TNXB	cg12493058	chr6	32052444	-	N_Shelf	Body		0.0847701	1.13389	0.699454	0.485008	0.998316	1
High depr. risk/Low depr. risk	TNXB	cg17471193	chr6	32056667	+	S_Shore	Body		0.10703	4.44591	0.696645	0.486761	0.998316	1
High depr. risk/Low depr. risk	TNXB	cg15196197	chr6	32064573	+	Island	Body	Unclassified_Cell_type_specific	0.265059	-3.20178	0.695726	0.487335	0.998316	1
High depr. risk/Low depr. risk	TNXB	cg04172115	chr6	32053728	+	N_Shore	Body		-0.0547157	2.03592	-0.693138	0.488954	0.998316	1
High depr. risk/Low depr. risk	TNXB	cg08660959	chr6	32044163	+	N_Shelf	Body		-0.074241	4.25229	-0.690718	0.490471	0.998316	1
High depr. risk/Low depr. risk	TNXB	cg12694372	chr6	32064582	+	Island	Body	Unclassified_Cell_type_specific	0.191905	-1.81662	0.688977	0.491564	0.998316	1
High depr. risk/Low depr. risk	TNXB	cg13798746	chr6	32038887	+	OpenSea	Body		0.0541334	0.996945	0.686493	0.493125	0.998316	1
High depr. risk/Low depr. risk	TNXB	cg07524919	chr6	32063901	+	Island	Body	Unclassified_Cell_type_specific	0.172205	0.357001	0.684411	0.494437	0.998316	1
High depr. risk/Low depr. risk	TNXB	cg02969214	chr6	32037602	+	OpenSea	Body		0.0708224	2.59818	0.674927	0.500431	0.998316	1
High depr. risk/Low depr. risk	TNXB	cg16485952	chr6	32036743	-	OpenSea	Body		0.0631382	3.30771	0.673241	0.501501	0.998316	1
High depr. risk/Low depr. risk	TNXB	cg15727424	chr6	32016100	-	OpenSea	Body	Unclassified	-0.0831881	-4.22811	-0.671858	0.502379	0.998316	1
High depr. risk/Low depr. risk	TNXB	cg15697476	chr6	32055474	-	Island	Body	Unclassified	0.184554	-5.11806	0.668236	0.504684	0.998316	1
High depr. risk/Low depr. risk	TNXB	cg05680111	chr6	32047122	-	S_Shore	Body		0.106696	2.36648	0.66513	0.506664	0.998316	1
High depr. risk/Low depr. risk	TNXB	cg24055029	chr6	32055137	-	Island	Body		-0.106498	-0.643425	-0.663828	0.507496	0.998316	1
High depr. risk/Low depr. risk	TNXB	cg00877037	chr6	32041333	-	OpenSea	Body		-0.0789828	4.20705	-0.65841	0.510964	0.998316	1
High depr. risk/Low depr. risk	TNXB	cg10859681	chr6	32040377	-	OpenSea	Body		-0.0598569	2.88251	-0.657367	0.511633	0.998316	1
High depr. risk/Low depr. risk	TNXB	cg10812186	chr6	32055146	-	Island	Body		-0.1074	-0.826457	-0.65431	0.513596	0.998316	1
High depr. risk/Low depr. risk	TNXB	cg15745284	chr6	32064923	+	Island	Body	Unclassified_Cell_type_specific	0.116169	3.00847	0.64835	0.517435	0.998316	1
High depr. risk/Low depr. risk	TNXB	cg26997880	chr6	32055370	-	Island	Body	Unclassified	-0.0884764	-2.5972	-0.643993	0.520251	0.998316	1
High depr. risk/Low depr. risk	TNXB	cg00661399	chr6	32049177	+	S_Shelf	Body		-0.114719	2.67149	-0.637154	0.524688	0.998316	1
High depr. risk/Low depr. risk	TNXB	cg21042276	chr6	32038541	-	OpenSea	Body		0.0542912	0.65425	0.636454	0.525143	0.998316	1
High depr. risk/Low depr. risk	TNXB	cg16673412	chr6	32062885	-	N_Shore	Body		0.0735411	1.82876	0.632939	0.527431	0.998316	1
High depr. risk/Low depr. risk	TNXB	cg21624533	chr6	32022542	-	OpenSea	Body		-0.0747692	2.14881	-0.629281	0.529818	0.998316	1
High depr. risk/Low depr. risk	TNXB	cg16651678	chr6	32023409	+	OpenSea	Body		-0.0531716	3.26033	-0.627974	0.530673	0.998316	1
High depr. risk/Low depr. risk	TNXB	cg20152300	chr6	32015389	-	OpenSea	Body;TSS1500	Unclassified	0.0803942	3.22339	0.619483	0.53624	0.998316	1
High depr. risk/Low depr. risk	TNXB	cg17066403	chr6	32065028	+	Island	Body	Unclassified_Cell_type_specific	0.0526136	-0.0578023	0.617844	0.537318	0.998316	1
High depr. risk/Low depr. risk	TNXB	cg13308063	chr6	32042344	+	OpenSea	Body		-0.0799725	3.43637	-0.617831	0.537326	0.998316	1
High depr. risk/Low depr. risk	TNXB	cg14263351	chr6	32030890	-	OpenSea	Body		-0.0566531	1.59341	-0.617721	0.537399	0.998316	1
High depr. risk/Low depr. risk	TNXB	cg21342636	chr6	32064671	+	Island	Body	Unclassified_Cell_type_specific	-0.092127	-1.95811	-0.616953	0.537904	0.998316	1
High depr. risk/Low depr. risk	TNXB	cg06580770	chr6	32054790	-	N_Shore	Body		0.0657613	1.21762	0.614947	0.539225	0.998316	1
High depr. risk/Low depr. risk	TNXB	cg13771753	chr6	32016070	-	OpenSea	Body	Unclassified	-0.0774892	-4.04999	-0.610864	0.54192	0.998316	1
High depr. risk/Low depr. risk	TNXB	cg13698691	chr6	32064660	+	Island	Body	Unclassified_Cell_type_specific	0.130506	-2.41044	0.605434	0.545515	0.998316	1
High depr. risk/Low depr. risk	TNXB	cg24504289	chr6	32061478	+	N_Shelf	Body		-0.0783952	1.83219	-0.602657	0.547358	0.998316	1
High depr. risk/Low depr. risk	TNXB	cg21951797	chr6	32026605	+	OpenSea	Body		-0.0458922	3.70253	-0.601161	0.548352	0.998316	1
High depr. risk/Low depr. risk	TNXB	cg08250055	chr6	32052736	+	N_Shelf	Body		-0.0750749	3.11259	-0.600271	0.548944	0.998316	1
High depr. risk/Low depr. risk	TNXB	cg03611618	chr6	32050332	+	S_Shelf	Body		-0.0687401	1.3043	-0.59652	0.551441	0.998316	1
High depr. risk/Low depr. risk	DAG1	cg24275088	chr3	49570136	-	OpenSea	Body		0.0706462	2.38343	0.594567	0.552745	0.998316	1
High depr. risk/Low depr. risk	LTBP3	cg24392577	chr11	65314556	-	N_Shore	Body	Promoter_Associated	0.302856	-2.72872	0.592318	0.554246	0.998316	1
High depr. risk/Low depr. risk	TNXB	cg10303653	chr6	32049516	-	S_Shelf	Body		0.110719	3.09266	0.590396	0.555531	0.998316	1
High depr. risk/Low depr. risk	TNXB	cg08661360	chr6	32016247	+	OpenSea	Body	Unclassified	-0.0569918	0.71101	-0.589189	0.556339	0.998316	1
High depr. risk/Low depr. risk	TNXB	cg20243424	chr6	32059605	+	N_Shelf	Body		0.0585452	1.99854	0.583856	0.559916	0.998316	1
High depr. risk/Low depr. risk	FHIT	cg07351758	chr3	59752350	-	OpenSea	Body		-0.0524541	3.68763	-0.583498	0.560156	0.998316	1
High depr. risk/Low depr. risk	LTBP3	cg19332572	chr11	65321591	-	Island	Body		-0.0673462	2.28055	-0.576632	0.564778	0.998316	1
High depr. risk/Low depr. risk	TNXB	cg22278650	chr6	32047093	+	Island	Body		-0.0649969	2.25584	-0.576513	0.564858	0.998316	1
High depr. risk/Low depr. risk	TNXB	cg23858197	chr6	32037421	-	OpenSea	Body		0.0633778	2.41601	0.572779	0.567379	0.998316	1
High depr. risk/Low depr. risk	TNXB	cg13817395	chr6	32014926	+	OpenSea	Body;TSS1500		-0.0603279	3.08177	-0.569384	0.569677	0.998316	1
High depr. risk/Low depr. risk	TNXB	cg17662683	chr6	32064146	+	Island	Body	Unclassified_Cell_type_specific	0.115111	-0.986494	0.564875	0.572735	0.998316	1
High depr. risk/Low depr. risk	TNXB	cg14307300	chr6	32031624	+	OpenSea	Body		-0.0573551	3.28531	-0.563892	0.573402	0.998316	1
High depr. risk/Low depr. risk	FHIT	cg23737061	chr3	60226328	-	OpenSea	Body		-0.0856152	1.50317	-0.560004	0.576046	0.998316	1
High depr. risk/Low depr. risk	TNXB	cg06892049	chr6	32055738	+	S_Shore	Body		-0.0503127	-1.7745	-0.556168	0.578661	0.998316	1
High depr. risk/Low depr. risk	TNXB	cg16416464	chr6	32037735	-	OpenSea	Body		-0.0300199	4.59638	-0.555742	0.578952	0.998316	1
High depr. risk/Low depr. risk	NCAM1	cg10518282	chr11	113126146	-	OpenSea	Body		-0.0437559	3.52548	-0.554028	0.580123	0.998316	1
High depr. risk/Low depr. risk	TNXB	cg21830122	chr6	32037653	-	OpenSea	Body		0.052469	2.58771	0.547121	0.58485	0.998316	1
High depr. risk/Low depr. risk	TNXB	cg14642392	chr6	32026740	+	OpenSea	Body		0.0587028	0.4868	0.535047	0.593158	0.998316	1
High depr. risk/Low depr. risk	TNXB	cg24426208	chr6	32050947	-	S_Shelf	Body		-0.0643995	2.59616	-0.527647	0.598276	0.998316	1
High depr. risk/Low depr. risk	TNXB	cg02668819	chr6	32057053	+	S_Shore	Body		0.0642459	3.14863	0.519325	0.604056	0.998316	1
High depr. risk/Low depr. risk	DAG1	cg18648997	chr3	49568660	-	OpenSea	Body		0.0404964	4.92602	0.519024	0.604266	0.998316	1
High depr. risk/Low depr. risk	TNXB	cg00525277	chr6	32064239	+	Island	Body	Unclassified_Cell_type_specific	-0.098904	0.0310559	-0.515255	0.606892	0.998316	1
High depr. risk/Low depr. risk	TNXB	cg01716499	chr6	32011570	-	OpenSea	Body		0.0452672	0.953187	0.512722	0.60866	0.998316	1
High depr. risk/Low depr. risk	TNXB	cg04872123	chr6	32049699	-	S_Shelf	Body		0.0876815	2.53558	0.508629	0.611522	0.998316	1
High depr. risk/Low depr. risk	LTBP3	cg09801334	chr11	65315625	-	S_Shore	Body		0.0409272	0.58537	0.506964	0.612688	0.998316	1
High depr. risk/Low depr. risk	TNXB	cg12409083	chr6	32055072	-	Island	Body	Unclassified	0.0618117	0.950841	0.500628	0.617134	0.998316	1
High depr. risk/Low depr. risk	TNXB	cg26351951	chr6	32056756	+	S_Shore	Body		-0.0489492	3.10766	-0.499193	0.618143	0.998316	1
High depr. risk/Low depr. risk	TNXB	cg02600478	chr6	32023332	-	OpenSea	Body		0.0527696	2.54933	0.498511	0.618622	0.998316	1
High depr. risk/Low depr. risk	TNXB	cg15212833	chr6	32048463	-	S_Shore	Body		-0.0501926	3.41756	-0.496768	0.619849	0.998316	1
High depr. risk/Low depr. risk	TNXB	cg20170809	chr6	32042947	-	N_Shelf	Body		0.050686	1.11136	0.490898	0.623988	0.998316	1
High depr. risk/Low depr. risk	TNXB	cg14200543	chr6	32023246	-	OpenSea	Body		-0.0541226	3.29237	-0.487335	0.626506	0.998316	1
High depr. risk/Low depr. risk	NCAM1	cg27255672	chr11	113049176	+	OpenSea	Body		-0.0719502	2.77842	-0.484628	0.628422	0.998316	1
High depr. risk/Low depr. risk	TNXB	cg26495092	chr6	32029024	-	OpenSea	Body		0.0379527	3.55954	0.477074	0.633783	0.998316	1
High depr. risk/Low depr. risk	TNXB	cg23623681	chr6	32042797	-	OpenSea	Body		0.0559953	1.98215	0.475479	0.634918	0.998316	1
High depr. risk/Low depr. risk	FHIT	cg05645292	chr3	59795625	-	OpenSea	Body	Unclassified_Cell_type_specific	-0.0535602	0.0964781	-0.473969	0.635992	0.998316	1
High depr. risk/Low depr. risk	TNXB	cg07292442	chr6	32015713	+	OpenSea	Body	Unclassified	0.0487053	2.55901	0.468031	0.640226	0.998316	1
High depr. risk/Low depr. risk	TNXB	cg15793329	chr6	32064749	+	Island	Body	Unclassified_Cell_type_specific	0.0600641	-1.25318	0.467962	0.640275	0.998316	1
High depr. risk/Low depr. risk	TNXB	cg21755790	chr6	32041430	+	OpenSea	Body		0.0672379	2.671	0.467669	0.640484	0.998316	1
High depr. risk/Low depr. risk	TNXB	cg15179921	chr6	32045525	-	N_Shore	Body		-0.0374934	2.90528	-0.458218	0.647248	0.998316	1
High depr. risk/Low depr. risk	TNXB	cg04037640	chr6	32065034	+	Island	Body	Unclassified_Cell_type_specific	-0.0377587	-0.0772216	-0.45809	0.64734	0.998316	1
High depr. risk/Low depr. risk	NCAM1	cg06671962	chr11	113144092	+	OpenSea	Body		-0.0569977	1.50243	-0.457947	0.647443	0.998316	1
High depr. risk/Low depr. risk	TNXB	cg17755604	chr6	32056637	+	S_Shore	Body		0.069565	3.92581	0.4549	0.64963	0.998316	1
High depr. risk/Low depr. risk	TNXB	cg14669361	chr6	32038747	-	OpenSea	Body		0.0529325	2.76254	0.448132	0.654499	0.998316	1
High depr. risk/Low depr. risk	TNXB	cg20129073	chr6	32027528	-	OpenSea	Body		0.0484772	2.69377	0.447149	0.655208	0.998316	1
High depr. risk/Low depr. risk	TNXB	cg01485117	chr6	32064677	+	Island	Body	Unclassified_Cell_type_specific	0.0792831	-2.07596	0.445744	0.656221	0.998316	1
High depr. risk/Low depr. risk	TNXB	cg03204140	chr6	32045337	+	N_Shore	Body		0.0466819	2.61874	0.445255	0.656573	0.998316	1
High depr. risk/Low depr. risk	TNXB	cg18321529	chr6	32056801	+	S_Shore	Body		-0.0638515	3.6268	-0.443465	0.657866	0.998316	1
High depr. risk/Low depr. risk	TNXB	cg10923662	chr6	32064258	+	Island	Body	Unclassified_Cell_type_specific	-0.179477	-1.89278	-0.443246	0.658024	0.998316	1
High depr. risk/Low depr. risk	TNXB	cg18178010	chr6	32055629	-	S_Shore	Body	Unclassified	-0.060834	-4.84427	-0.440252	0.660187	0.998316	1
High depr. risk/Low depr. risk	TNXB	cg27624229	chr6	32049053	+	S_Shore	Body		0.0376989	0.589319	0.438972	0.661113	0.998316	1
High depr. risk/Low depr. risk	TNXB	cg21697252	chr6	32056709	+	S_Shore	Body		-0.0297927	5.63563	-0.437849	0.661926	0.998316	1
High depr. risk/Low depr. risk	TNXB	cg09123524	chr6	32062898	-	N_Shore	Body		0.0430272	1.93113	0.435697	0.663484	0.998316	1
High depr. risk/Low depr. risk	NCAM1	cg12308391	chr11	113143664	+	OpenSea	Body		-0.0434616	1.29257	-0.434572	0.664299	0.998316	1
High depr. risk/Low depr. risk	TNXB	cg21411702	chr6	32028841	+	OpenSea	Body		-0.0425226	1.87016	-0.432347	0.665913	0.998316	1
High depr. risk/Low depr. risk	LTBP3	cg05638689	chr11	65314454	+	Island	Body	Promoter_Associated	0.238267	-4.42318	0.430992	0.666896	0.998316	1
High depr. risk/Low depr. risk	TNXB	cg04539172	chr6	32036611	+	OpenSea	Body		0.037351	1.75148	0.42911	0.668264	0.998316	1
High depr. risk/Low depr. risk	NCAM1	cg05883690	chr11	112837374	+	S_Shelf	Body		0.0557955	2.82195	0.428747	0.668527	0.998316	1
High depr. risk/Low depr. risk	TNXB	cg22056544	chr6	32038230	+	OpenSea	Body		0.0562133	1.16901	0.428048	0.669035	0.998316	1
High depr. risk/Low depr. risk	TNXB	cg26346796	chr6	32054867	-	N_Shore	Body		-0.0420746	0.77461	-0.426217	0.670367	0.998316	1
High depr. risk/Low depr. risk	NCAM1	cg07570298	chr11	113125329	+	OpenSea	Body		-0.0448672	2.16906	-0.418817	0.675758	0.998316	1
High depr. risk/Low depr. risk	TNXB	cg26571759	chr6	32011583	+	OpenSea	Body		-0.0416685	3.32054	-0.41784	0.676472	0.998316	1
High depr. risk/Low depr. risk	TNXB	cg03130418	chr6	32063439	+	N_Shore	Body	Unclassified	-0.085786	2.55107	-0.417575	0.676665	0.998316	1
High depr. risk/Low depr. risk	TNXB	cg00721819	chr6	32016520	+	OpenSea	Body	Unclassified	0.0448459	3.97696	0.41401	0.679271	0.998316	1
High depr. risk/Low depr. risk	TNXB	cg19609334	chr6	32056249	-	S_Shore	Body		0.0550948	2.54903	0.412846	0.680122	0.998316	1
High depr. risk/Low depr. risk	TNXB	cg13064679	chr6	32049953	-	S_Shelf	Body	Unclassified_Cell_type_specific	0.123774	1.87482	0.412502	0.680373	0.998316	1
High depr. risk/Low depr. risk	TNXB	cg17146473	chr6	32052428	-	N_Shelf	Body		0.0464989	5.91724	0.40481	0.686011	0.998316	1
High depr. risk/Low depr. risk	TNXB	cg27337194	chr6	32036911	-	OpenSea	Body		0.0519078	4.1554	0.403953	0.68664	0.998316	1
High depr. risk/Low depr. risk	TNXB	cg13502128	chr6	32039874	-	OpenSea	Body		0.0547147	3.64774	0.391749	0.695623	0.998316	1
High depr. risk/Low depr. risk	TNXB	cg03178887	chr6	32027402	-	OpenSea	Body		-0.0272475	4.0136	-0.391439	0.695852	0.998316	1
High depr. risk/Low depr. risk	FHIT	cg25921543	chr3	59980762	+	OpenSea	Body		0.0421823	2.7375	0.387174	0.699002	0.998316	1
High depr. risk/Low depr. risk	TNXB	cg01188191	chr6	32047349	-	S_Shore	Body		0.0352245	-1.17178	0.384619	0.700892	0.998316	1
High depr. risk/Low depr. risk	LTBP3	cg13044675	chr11	65314161	+	Island	Body	Promoter_Associated	0.207789	-3.71597	0.383884	0.701435	0.998316	1
High depr. risk/Low depr. risk	TNXB	cg21960265	chr6	32015635	+	OpenSea	Body	Unclassified	0.0446476	4.04487	0.380849	0.703683	0.998316	1
High depr. risk/Low depr. risk	TNXB	cg14431072	chr6	32027666	+	OpenSea	Body		-0.0426704	2.35776	-0.379008	0.705048	0.998316	1
High depr. risk/Low depr. risk	FHIT	cg01556706	chr3	59804435	-	OpenSea	Body		-0.0514166	1.19815	-0.376458	0.706939	0.998316	1
High depr. risk/Low depr. risk	TNXB	cg02352370	chr6	32054845	-	N_Shore	Body		-0.0355552	0.832451	-0.374483	0.708406	0.998316	1
High depr. risk/Low depr. risk	TNXB	cg01785906	chr6	32065659	+	S_Shore	Body		0.0458497	2.45496	0.37354	0.709106	0.998316	1
High depr. risk/Low depr. risk	TNXB	cg11608893	chr6	32059542	+	N_Shelf	Body		-0.0404669	3.32972	-0.373435	0.709184	0.998316	1
High depr. risk/Low depr. risk	TNXB	cg11493661	chr6	32016239	-	OpenSea	Body	Unclassified	-0.0609154	-1.74482	-0.372808	0.70965	0.998316	1
High depr. risk/Low depr. risk	TNXB	cg07139946	chr6	32037339	-	OpenSea	Body		0.0383268	4.83199	0.372291	0.710035	0.998316	1
High depr. risk/Low depr. risk	TNXB	cg12843528	chr6	32016803	+	OpenSea	Body	Unclassified	-0.0502236	3.78513	-0.371977	0.710268	0.998316	1
High depr. risk/Low depr. risk	TNXB	cg25393613	chr6	32055068	-	Island	Body	Unclassified	0.0420868	1.13937	0.366816	0.714109	0.998316	1
High depr. risk/Low depr. risk	NCAM1	cg11946963	chr11	113143736	+	OpenSea	Body		-0.0449909	1.04611	-0.36346	0.71661	0.998316	1
High depr. risk/Low depr. risk	TNXB	cg06358108	chr6	32050348	+	S_Shelf	Body		0.0455666	2.27496	0.362836	0.717076	0.998316	1
High depr. risk/Low depr. risk	TNXB	cg00355613	chr6	32064956	+	Island	Body	Unclassified_Cell_type_specific	0.0353188	-0.370722	0.36272	0.717162	0.998316	1
High depr. risk/Low depr. risk	LTBP3	cg23743554	chr11	65321226	-	Island	Body	Unclassified	-0.0510344	1.19104	-0.361738	0.717895	0.998316	1
High depr. risk/Low depr. risk	TNXB	cg02270895	chr6	32031820	-	OpenSea	Body		-0.0414723	1.61802	-0.36121	0.718289	0.998316	1
High depr. risk/Low depr. risk	TNXB	cg20116929	chr6	32049825	-	S_Shelf	Body		0.0582395	3.60744	0.360967	0.71847	0.998316	1
High depr. risk/Low depr. risk	TNXB	cg07910408	chr6	32023249	-	OpenSea	Body		0.0401943	3.23835	0.352767	0.724601	0.998316	1
High depr. risk/Low depr. risk	FHIT	cg17087356	chr3	59749626	+	OpenSea	Body		0.0608658	3.75635	0.348018	0.728159	0.998316	1
High depr. risk/Low depr. risk	NCAM1	cg02323699	chr11	113135432	+	OpenSea	3'UTR;Body		0.0331812	1.21085	0.338374	0.735404	0.998316	1
High depr. risk/Low depr. risk	FHIT	cg13745692	chr3	60065489	-	OpenSea	Body		-0.0406212	2.57838	-0.336323	0.736948	0.998316	1
High depr. risk/Low depr. risk	TNXB	cg05227556	chr6	32037290	+	OpenSea	Body	Unclassified_Cell_type_specific	0.0475154	2.41361	0.335484	0.73758	0.998316	1
High depr. risk/Low depr. risk	TNXB	cg15111386	chr6	32052393	+	N_Shelf	Body		-0.0454748	3.66203	-0.334727	0.73815	0.998316	1
High depr. risk/Low depr. risk	TNXB	cg07441854	chr6	32014893	-	OpenSea	Body;TSS1500		-0.0273089	2.44033	-0.334462	0.73835	0.998316	1
High depr. risk/Low depr. risk	TNXB	cg16662408	chr6	32053637	+	N_Shore	Body		0.0268359	1.18941	0.332502	0.739827	0.998316	1
High depr. risk/Low depr. risk	NCAM1	cg27582739	chr11	112833058	-	Island	Body		0.0460893	-3.19891	0.329665	0.741967	0.998316	1
High depr. risk/Low depr. risk	TNXB	cg10484085	chr6	32041689	-	OpenSea	Body		-0.0820376	3.2718	-0.327637	0.743498	0.998316	1
High depr. risk/Low depr. risk	TNXB	cg15398152	chr6	32016535	+	OpenSea	Body	Unclassified	-0.0335413	-0.388276	-0.326536	0.744329	0.998316	1
High depr. risk/Low depr. risk	DAG1	cg02782331	chr3	49570215	+	OpenSea	Body		-0.0356849	4.16419	-0.32268	0.747244	0.998316	1
High depr. risk/Low depr. risk	TNXB	cg11223361	chr6	32023102	-	OpenSea	Body		-0.0396805	1.91541	-0.317547	0.75113	0.998316	1
High depr. risk/Low depr. risk	TNXB	cg15712520	chr6	32049263	+	S_Shelf	Body		0.0550903	2.68322	0.316084	0.752238	0.998316	1
High depr. risk/Low depr. risk	TNXB	cg15137396	chr6	32039841	+	OpenSea	Body		-0.0377194	2.98462	-0.316027	0.752282	0.998316	1
High depr. risk/Low depr. risk	TNXB	cg22321671	chr6	32015226	+	OpenSea	Body;TSS1500	Unclassified	0.0334449	3.25177	0.311844	0.755455	0.998316	1
High depr. risk/Low depr. risk	TNXB	cg10500474	chr6	32016473	+	OpenSea	Body	Unclassified	-0.0429547	3.16051	-0.311425	0.755773	0.998316	1
High depr. risk/Low depr. risk	TNXB	cg13540981	chr6	32011506	+	OpenSea	Body		0.0257988	1.63297	0.308684	0.757854	0.998316	1
High depr. risk/Low depr. risk	TNXB	cg06696874	chr6	32048632	+	S_Shore	Body		0.0369375	1.93978	0.306506	0.759509	0.998316	1
High depr. risk/Low depr. risk	TNXB	cg05473289	chr6	32016257	+	OpenSea	Body	Unclassified	-0.0289287	0.892015	-0.302486	0.762567	0.998316	1
High depr. risk/Low depr. risk	TNXB	cg25772658	chr6	32038027	+	OpenSea	Body		-0.028203	2.5882	-0.299656	0.764722	0.998316	1
High depr. risk/Low depr. risk	TNXB	cg12003024	chr6	32025453	-	OpenSea	Body		-0.0268835	2.17997	-0.297479	0.766382	0.998316	1
High depr. risk/Low depr. risk	LTBP3	cg13826564	chr11	65306731	-	Island	Body	Unclassified_Cell_type_specific	0.0331752	5.87601	0.295029	0.76825	0.998316	1
High depr. risk/Low depr. risk	TNXB	cg07518714	chr6	32064945	+	Island	Body	Unclassified_Cell_type_specific	-0.0263894	0.683388	-0.291843	0.770682	0.998316	1
High depr. risk/Low depr. risk	FHIT	cg03319184	chr3	60388836	+	OpenSea	Body		0.0319587	2.3986	0.290259	0.771892	0.998316	1
High depr. risk/Low depr. risk	TNXB	cg19644336	chr6	32037148	-	OpenSea	Body		0.0247099	3.23415	0.284298	0.776449	0.998316	1
High depr. risk/Low depr. risk	TNXB	cg12286154	chr6	32015215	-	OpenSea	Body;TSS1500	Unclassified	0.0245125	2.54268	0.269046	0.788147	0.998316	1
High depr. risk/Low depr. risk	TNXB	cg01033871	chr6	32064837	+	Island	Body	Unclassified_Cell_type_specific	-0.022178	-1.36722	-0.268735	0.788386	0.998316	1
High depr. risk/Low depr. risk	TNXB	cg09975576	chr6	32049322	-	S_Shelf	Body		-0.0789904	3.06106	-0.267116	0.78963	0.998316	1
High depr. risk/Low depr. risk	TNXB	cg22547540	chr6	32055007	-	N_Shore	Body	Unclassified	0.0299873	0.664799	0.267074	0.789663	0.998316	1
High depr. risk/Low depr. risk	TNXB	cg04344233	chr6	32027379	+	OpenSea	Body		-0.0320653	1.45192	-0.265062	0.79121	0.998316	1
High depr. risk/Low depr. risk	TNXB	cg17031787	chr6	32049235	-	S_Shelf	Body		-0.0477079	4.24351	-0.264951	0.791295	0.998316	1
High depr. risk/Low depr. risk	TNXB	cg02989255	chr6	32063774	+	Island	Body	Unclassified	-0.0355429	0.899279	-0.262404	0.793256	0.998316	1
High depr. risk/Low depr. risk	TNXB	cg19879189	chr6	32019178	+	OpenSea	Body		0.0193278	3.42262	0.259886	0.795195	0.998316	1
High depr. risk/Low depr. risk	NCAM1	cg18752041	chr11	113143211	-	OpenSea	Body	Unclassified_Cell_type_specific	-0.0406004	2.83407	-0.2592	0.795723	0.998316	1
High depr. risk/Low depr. risk	TNXB	cg18331619	chr6	32058396	+	S_Shelf	Body		-0.0266839	3.61788	-0.259181	0.795738	0.998316	1
High depr. risk/Low depr. risk	FHIT	cg04835638	chr3	60363505	+	OpenSea	Body		-0.0282465	3.37899	-0.256918	0.797482	0.998316	1
High depr. risk/Low depr. risk	TNXB	cg02432444	chr6	32016214	-	OpenSea	Body	Unclassified	0.0297476	-1.3978	0.254032	0.799709	0.998316	1
High depr. risk/Low depr. risk	FHIT	cg00721771	chr3	59903821	+	OpenSea	Body		0.0284573	3.20852	0.248413	0.804047	0.998316	1
High depr. risk/Low depr. risk	LTBP3	cg16327477	chr11	65315284	+	Island	Body	Unclassified_Cell_type_specific	0.0223836	0.154583	0.241294	0.809552	0.998316	1
High depr. risk/Low depr. risk	TNXB	cg11815438	chr6	32023283	+	OpenSea	Body		-0.018272	3.42876	-0.239987	0.810564	0.998316	1
High depr. risk/Low depr. risk	FHIT	cg23222057	chr3	59798132	+	OpenSea	Body		0.0241259	4.04909	0.239245	0.811138	0.998316	1
High depr. risk/Low depr. risk	TNXB	cg02996364	chr6	32047711	+	S_Shore	Body		-0.0394879	2.75882	-0.236769	0.813056	0.998316	1
High depr. risk/Low depr. risk	LTBP3	cg20588859	chr11	65321429	+	Island	Body	Unclassified	-0.0268628	0.175164	-0.233948	0.815243	0.998316	1
High depr. risk/Low depr. risk	TNXB	cg06671964	chr6	32052105	+	N_Shelf	Body		-0.0246398	3.16808	-0.232802	0.816132	0.998316	1
High depr. risk/Low depr. risk	TNXB	cg19736604	chr6	32052289	-	N_Shelf	Body		0.0259969	2.31567	0.232255	0.816556	0.998316	1
High depr. risk/Low depr. risk	TNXB	cg04389484	chr6	32037916	-	OpenSea	Body		0.014007	5.52725	0.230597	0.817843	0.998316	1
High depr. risk/Low depr. risk	LTBP3	cg20210376	chr11	65315466	+	Island	Body		0.0206858	2.54913	0.229898	0.818385	0.998316	1
High depr. risk/Low depr. risk	NCAM1	cg02875118	chr11	112833009	+	Island	Body		0.0359844	-4.92329	0.227774	0.820034	0.998316	1
High depr. risk/Low depr. risk	TNXB	cg26577836	chr6	32036848	-	OpenSea	Body		0.0235729	2.29827	0.225948	0.821452	0.998316	1
High depr. risk/Low depr. risk	TNXB	cg00779476	chr6	32063726	-	Island	Body	Unclassified	0.0221021	-0.13145	0.216706	0.828638	0.998316	1
High depr. risk/Low depr. risk	TNXB	cg25369058	chr6	32052596	+	N_Shelf	Body		0.0223226	3.43747	0.216303	0.828952	0.998316	1
High depr. risk/Low depr. risk	TNXB	cg17341118	chr6	32041834	+	OpenSea	Body		-0.0163483	4.78445	-0.215443	0.829622	0.998316	1
High depr. risk/Low depr. risk	TNXB	cg13182916	chr6	32063114	-	N_Shore	Body		-0.0254269	1.73032	-0.214738	0.83017	0.998316	1
High depr. risk/Low depr. risk	TNXB	cg20414186	chr6	32064491	+	Island	Body		-0.0484274	-3.38206	-0.21232	0.832054	0.998316	1
High depr. risk/Low depr. risk	TNXB	cg08362880	chr6	32053600	-	N_Shore	Body		-0.0168208	-0.317298	-0.211834	0.832433	0.998316	1
High depr. risk/Low depr. risk	TNXB	cg07122553	chr6	32020425	-	OpenSea	Body		-0.0252567	2.13932	-0.209913	0.83393	0.998316	1
High depr. risk/Low depr. risk	TNXB	cg23814714	chr6	32056735	+	S_Shore	Body		0.0641419	4.43269	0.205656	0.83725	0.998316	1
High depr. risk/Low depr. risk	TNXB	cg08845025	chr6	32019363	+	OpenSea	Body		-0.0190898	-1.85503	-0.203839	0.838667	0.998316	1
High depr. risk/Low depr. risk	TNXB	cg09107710	chr6	32033307	+	OpenSea	Body		0.0215463	2.67755	0.203124	0.839226	0.998316	1
High depr. risk/Low depr. risk	TNXB	cg15717844	chr6	32039999	-	OpenSea	Body		0.0231796	3.67734	0.195794	0.844952	0.998316	1
High depr. risk/Low depr. risk	TNXB	cg12338202	chr6	32047223	-	S_Shore	Body		0.0324723	3.55362	0.191811	0.848067	0.998316	1
High depr. risk/Low depr. risk	TNXB	cg26872482	chr6	32051108	+	N_Shelf	Body		-0.0273611	3.25016	-0.190761	0.848889	0.998316	1
High depr. risk/Low depr. risk	TNXB	cg13199127	chr6	32049196	+	S_Shelf	Body		-0.0370294	3.9991	-0.183054	0.854924	0.998316	1
High depr. risk/Low depr. risk	TNXB	cg11823230	chr6	32055385	-	Island	Body	Unclassified	-0.025788	-3.39687	-0.182525	0.855339	0.998316	1
High depr. risk/Low depr. risk	LTBP3	cg03101763	chr11	65319844	-	N_Shore	Body	Unclassified	-0.0141809	0.154026	-0.179701	0.857553	0.998316	1
High depr. risk/Low depr. risk	TNXB	cg08026412	chr6	32016678	+	OpenSea	Body	Unclassified	0.0143765	3.99769	0.169988	0.865176	0.998316	1
High depr. risk/Low depr. risk	TNXB	cg03556669	chr6	32064497	+	Island	Body		0.0315501	-1.4698	0.169364	0.865666	0.998316	1
High depr. risk/Low depr. risk	TNXB	cg23636802	chr6	32054441	+	N_Shore	Body		-0.0164587	1.19019	-0.16651	0.867908	0.998316	1
High depr. risk/Low depr. risk	TNXB	cg07345515	chr6	32054771	+	N_Shore	Body		0.0158858	1.26476	0.163954	0.869918	0.998316	1
High depr. risk/Low depr. risk	TNXB	cg05067717	chr6	32051067	-	N_Shelf	Body		0.0160059	0.265497	0.161063	0.872192	0.998316	1
High depr. risk/Low depr. risk	TNXB	cg15318957	chr6	32044104	-	N_Shelf	Body		0.0176407	2.88205	0.15887	0.873917	0.998316	1
High depr. risk/Low depr. risk	NCAM1	cg12978214	chr11	113145174	-	OpenSea	Body		0.0155395	1.80891	0.157234	0.875204	0.998316	1
High depr. risk/Low depr. risk	FHIT	cg19729536	chr3	60288717	-	OpenSea	Body		0.0222832	2.73721	0.157194	0.875236	0.998316	1
High depr. risk/Low depr. risk	TNXB	cg06539391	chr6	32053641	+	N_Shore	Body		-0.0107705	-0.40903	-0.151651	0.879601	0.998316	1
High depr. risk/Low depr. risk	TNXB	cg01992382	chr6	32064212	+	Island	Body	Unclassified_Cell_type_specific	0.0391881	-0.88127	0.149605	0.881213	0.998316	1
High depr. risk/Low depr. risk	TNXB	cg23186098	chr6	32056119	+	S_Shore	Body		0.0174006	2.58467	0.148683	0.88194	0.998316	1
High depr. risk/Low depr. risk	TNXB	cg16556078	chr6	32028926	+	OpenSea	Body		-0.016047	2.26471	-0.146794	0.883429	0.998316	1
High depr. risk/Low depr. risk	TNXB	cg18319635	chr6	32016602	-	OpenSea	Body	Unclassified	0.0195484	2.60909	0.145972	0.884077	0.998316	1
High depr. risk/Low depr. risk	TNXB	cg16318036	chr6	32038045	+	OpenSea	Body		-0.0133979	1.73184	-0.143343	0.886151	0.998316	1
High depr. risk/Low depr. risk	TNXB	cg10783204	chr6	32065011	-	Island	Body	Unclassified_Cell_type_specific	-0.0139381	0.500681	-0.143008	0.886415	0.998316	1
High depr. risk/Low depr. risk	TNXB	cg16059979	chr6	32050927	-	S_Shelf	Body		0.0145364	1.10476	0.141678	0.887464	0.998316	1
High depr. risk/Low depr. risk	FHIT	cg20517149	chr3	59960363	+	OpenSea	Body		-0.0119944	2.87025	-0.139706	0.88902	0.998316	1
High depr. risk/Low depr. risk	NCAM1	cg07749724	chr11	112832480	-	N_Shore	Body	Unclassified_Cell_type_specific	0.015356	-4.99504	0.136409	0.891623	0.998316	1
High depr. risk/Low depr. risk	TNXB	cg03471090	chr6	32039796	+	OpenSea	Body		0.0130771	2.37196	0.135989	0.891954	0.998316	1
High depr. risk/Low depr. risk	TNXB	cg01651250	chr6	32060681	+	N_Shelf	Body		-0.0207011	2.75323	-0.134433	0.893183	0.998316	1
High depr. risk/Low depr. risk	TNXB	cg14173662	chr6	32043029	-	N_Shelf	Body		0.0138195	1.49529	0.134421	0.893192	0.998316	1
High depr. risk/Low depr. risk	TNXB	cg24029082	chr6	32057311	+	S_Shore	Body		-0.00975416	3.3252	-0.130799	0.896054	0.998316	1
High depr. risk/Low depr. risk	TNXB	cg08895562	chr6	32034322	+	OpenSea	Body		0.0144035	3.085	0.130239	0.896496	0.998316	1
High depr. risk/Low depr. risk	TNXB	cg23994443	chr6	32049924	-	S_Shelf	Body	Unclassified_Cell_type_specific	-0.0186875	3.54261	-0.129812	0.896834	0.998316	1
High depr. risk/Low depr. risk	LTBP3	cg06867571	chr11	65306934	+	Island	Body		0.0155493	2.61756	0.129477	0.897099	0.998316	1
High depr. risk/Low depr. risk	TNXB	cg14062899	chr6	32065211	-	S_Shore	Body		-0.0190593	2.89055	-0.127875	0.898365	0.998316	1
High depr. risk/Low depr. risk	TNXB	cg22474130	chr6	32017048	-	OpenSea	Body		-0.0117102	4.09459	-0.127094	0.898982	0.998316	1
High depr. risk/Low depr. risk	TNXB	cg21460606	chr6	32055402	-	Island	Body	Unclassified	0.0156445	-4.93295	0.123719	0.901651	0.998316	1
High depr. risk/Low depr. risk	NCAM1	cg20297670	chr11	112916250	+	OpenSea	Body		-0.0101544	3.13087	-0.121888	0.903099	0.998316	1
High depr. risk/Low depr. risk	TNXB	cg25596754	chr6	32026610	+	OpenSea	Body		-0.013605	3.85629	-0.117299	0.90673	0.998316	1
High depr. risk/Low depr. risk	TNXB	cg25962829	chr6	32043676	+	N_Shelf	Body		0.0138671	1.68435	0.116876	0.907065	0.998316	1
High depr. risk/Low depr. risk	TNXB	cg19109439	chr6	32025657	+	OpenSea	Body		0.0100063	3.50827	0.113176	0.909994	0.998316	1
High depr. risk/Low depr. risk	TNXB	cg01337207	chr6	32063835	+	Island	Body		-0.0236904	0.64623	-0.112923	0.910195	0.998316	1
High depr. risk/Low depr. risk	TNXB	cg27081346	chr6	32064692	+	Island	Body	Unclassified_Cell_type_specific	0.0347338	-3.43249	0.109355	0.913021	0.998316	1
High depr. risk/Low depr. risk	TNXB	cg07088771	chr6	32057846	+	S_Shelf	Body		-0.0139606	1.90366	-0.105349	0.916195	0.998316	1
High depr. risk/Low depr. risk	LTBP3	cg17969560	chr11	65324768	-	N_Shore	Body;5'UTR	Unclassified	-0.00674498	0.494333	-0.102683	0.918308	0.998316	1
High depr. risk/Low depr. risk	TNXB	cg23192864	chr6	32062554	+	N_Shore	Body		-0.02874	3.64384	-0.102132	0.918745	0.998316	1
High depr. risk/Low depr. risk	TNXB	cg17001689	chr6	32055525	-	Island	Body	Unclassified	-0.0141072	-5.55101	-0.100841	0.919768	0.998316	1
High depr. risk/Low depr. risk	TNXB	cg00872984	chr6	32063991	+	Island	Body	Unclassified_Cell_type_specific	0.0237185	0.00856021	0.100024	0.920416	0.998316	1
High depr. risk/Low depr. risk	TNXB	cg16661123	chr6	32062160	-	N_Shore	Body		0.0111141	3.0727	0.0928369	0.926118	0.998316	1
High depr. risk/Low depr. risk	TNXB	cg05889186	chr6	32064842	+	Island	Body	Unclassified_Cell_type_specific	-0.00989817	-0.878011	-0.0924046	0.926461	0.998316	1
High depr. risk/Low depr. risk	TNXB	cg26695758	chr6	32063607	+	Island	Body	Unclassified	-0.0205288	2.35845	-0.0903866	0.928062	0.998316	1
High depr. risk/Low depr. risk	TNXB	cg21337909	chr6	32063459	+	N_Shore	Body	Unclassified	0.0098015	1.6537	0.0857936	0.931709	0.998316	1
High depr. risk/Low depr. risk	TNXB	cg21289669	chr6	32064764	+	Island	Body	Unclassified_Cell_type_specific	0.0145874	-2.42139	0.0855321	0.931916	0.998316	1
High depr. risk/Low depr. risk	TNXB	cg18734829	chr6	32036709	+	OpenSea	Body		0.00965301	3.33296	0.0830563	0.933882	0.998316	1
High depr. risk/Low depr. risk	TNXB	cg24882324	chr6	32064508	+	Island	Body		0.0381151	-2.99247	0.0826568	0.9342	0.998316	1
High depr. risk/Low depr. risk	TNXB	cg18242368	chr6	32036954	-	OpenSea	Body		0.00801963	2.97753	0.0808366	0.935645	0.998316	1
High depr. risk/Low depr. risk	TNXB	cg27643910	chr6	32011575	-	OpenSea	Body		0.00603225	3.26588	0.0771414	0.938581	0.998316	1
High depr. risk/Low depr. risk	NCAM1	cg25132257	chr11	112916139	+	OpenSea	Body		0.00920577	0.498581	0.0741904	0.940926	0.998316	1
High depr. risk/Low depr. risk	LTBP3	cg11802864	chr11	65308245	-	Island	Body	Promoter_Associated	0.00848422	-5.36679	0.0712129	0.943293	0.998316	1
High depr. risk/Low depr. risk	TNXB	cg19071976	chr6	32026656	+	OpenSea	Body		-0.00742516	1.28421	-0.0661819	0.947293	0.998316	1
High depr. risk/Low depr. risk	TNXB	cg16195239	chr6	32017024	+	OpenSea	Body		-0.00581337	4.61056	-0.0654728	0.947857	0.998316	1
High depr. risk/Low depr. risk	TNXB	cg17295739	chr6	32049513	-	S_Shelf	Body		-0.0158223	3.78563	-0.0558683	0.955497	0.998316	1
High depr. risk/Low depr. risk	TNXB	cg14161269	chr6	32054898	-	N_Shore	Body		-0.00637493	1.82276	-0.0540263	0.956963	0.998316	1
High depr. risk/Low depr. risk	TNXB	cg27428104	chr6	32044496	-	N_Shelf	Body		-0.0050259	0.252652	-0.0531853	0.957633	0.998316	1
High depr. risk/Low depr. risk	TNXB	cg13069985	chr6	32037018	+	OpenSea	Body		0.0098211	3.13079	0.0519248	0.958636	0.998316	1
High depr. risk/Low depr. risk	FHIT	cg11815980	chr3	59787974	-	OpenSea	Body		0.0131176	4.14434	0.051277	0.959151	0.998316	1
High depr. risk/Low depr. risk	TNXB	cg02553302	chr6	32019840	-	OpenSea	Body		-0.00541764	1.18235	-0.0508238	0.959512	0.998316	1
High depr. risk/Low depr. risk	TNXB	cg15642307	chr6	32061084	-	N_Shelf	Body		0.0047758	2.14336	0.0497755	0.960347	0.998316	1
High depr. risk/Low depr. risk	TNXB	cg08516507	chr6	32064206	+	Island	Body	Unclassified_Cell_type_specific	0.008362	-1.77899	0.0462724	0.963135	0.998316	1
High depr. risk/Low depr. risk	TNXB	cg04272615	chr6	32065702	-	S_Shore	Body		-0.00510437	2.7825	-0.0402868	0.967901	0.998316	1
High depr. risk/Low depr. risk	TNXB	cg13739666	chr6	32013974	+	OpenSea	TSS200;Body		0.00294058	4.56062	0.0362328	0.97113	0.998316	1
High depr. risk/Low depr. risk	TNXB	cg13606255	chr6	32053100	-	N_Shore	Body		0.00305101	0.434743	0.0329069	0.973779	0.998316	1
High depr. risk/Low depr. risk	TNXB	cg12832856	chr6	32027623	-	OpenSea	Body		0.00402757	3.20229	0.0318223	0.974643	0.998316	1
High depr. risk/Low depr. risk	TNXB	cg20471413	chr6	32055135	-	Island	Body		-0.00368404	-0.107539	-0.0308144	0.975446	0.998316	1
High depr. risk/Low depr. risk	TNXB	cg10365886	chr6	32063874	+	Island	Body		-0.00801823	1.6493	-0.0299033	0.976171	0.998316	1
High depr. risk/Low depr. risk	NCAM1	cg14673319	chr11	113144258	+	OpenSea	Body		-0.00190427	4.50747	-0.0262253	0.979101	0.998316	1
High depr. risk/Low depr. risk	NCAM1	cg10980774	chr11	112832547	+	Island	Body	Unclassified_Cell_type_specific	-0.00687162	-5.0979	-0.020988	0.983274	0.998316	1
High depr. risk/Low depr. risk	TNXB	cg18431489	chr6	32048449	+	S_Shore	Body		0.00121852	0.0243489	0.0158119	0.987399	0.998316	1
High depr. risk/Low depr. risk	TNXB	cg00617292	chr6	32038958	+	OpenSea	Body		-0.00100848	0.904235	-0.0149676	0.988072	0.998316	1
High depr. risk/Low depr. risk	TNXB	cg05471725	chr6	32049845	-	S_Shelf	Body		0.00314567	4.49887	0.0120821	0.990371	0.998316	1
High depr. risk/Low depr. risk	TNXB	cg19801385	chr6	32041531	-	OpenSea	Body		0.00287886	4.27903	0.0110844	0.991166	0.998316	1
High depr. risk/Low depr. risk	TNXB	cg27387193	chr6	32064032	+	Island	Body	Unclassified_Cell_type_specific	0.00213295	0.062843	0.010053	0.991988	0.998316	1
High depr. risk/Low depr. risk	LTBP3	cg23272978	chr11	65315030	-	Island	Body	Unclassified_Cell_type_specific	-0.00164913	2.1603	-0.00983385	0.992163	0.998316	1
High depr. risk/Low depr. risk	TNXB	cg26266427	chr6	32063838	+	Island	Body		0.00139859	0.855247	0.00757095	0.993966	0.998316	1
High depr. risk/Low depr. risk	TNXB	cg22825871	chr6	32043561	+	N_Shelf	Body		0.000330273	2.22486	0.00256272	0.997958	0.998647	1
High depr. risk/Low depr. risk	TNXB	cg17484510	chr6	32015326	+	OpenSea	Body;TSS1500	Unclassified	0.00018388	2.26276	0.00169764	0.998647	0.998647	1
GSE72680
Contrast	Gene	CpG	Chromosome	Position Hg19	Strand	Relation to Island	Relation to Gene	Regulatory feature	logFC	AveExpr	t	P.Value	adj.P.Val	FWE
Depressed/Non-depressed	TNXB	cg00877037	chr6	32041333	-	OpenSea	Body		0.162142	5.7204	3.29313	0.00111054	0.333162	1
Depressed/Non-depressed	TNXB	cg26571759	chr6	32011583	+	OpenSea	Body		0.114631	5.05534	2.79875	0.00546577	0.532973	1
Depressed/Non-depressed	TNXB	cg02272968	chr6	32015773	-	OpenSea	Body	Unclassified	-0.0873074	0.138705	-2.64003	0.00872795	0.532973	1
Depressed/Non-depressed	TNXB	cg06696874	chr6	32048632	+	S_Shore	Body		0.0807153	3.52392	2.60457	0.00966182	0.532973	1
Depressed/Non-depressed	TNXB	cg09423875	chr6	32014663	-	OpenSea	Body;TSS1500		0.0880367	2.39307	2.58666	0.0101667	0.532973	1
Depressed/Non-depressed	TNXB	cg19807376	chr6	32055447	-	Island	Body	Unclassified	-0.210952	-4.55786	-2.54776	0.0113453	0.532973	1
Depressed/Non-depressed	TNXB	cg19879189	chr6	32019178	+	OpenSea	Body		0.639528	8.37703	2.48282	0.0135866	0.532973	1
Depressed/Non-depressed	TNXB	cg03762591	chr6	32040379	-	OpenSea	Body		-0.555268	7.28268	-2.44919	0.0148955	0.532973	1
Depressed/Non-depressed	TNXB	cg14218053	chr6	32049376	-	S_Shelf	Body		0.12332	5.92038	2.4008	0.0169744	0.532973	1
Depressed/Non-depressed	TNXB	cg07441854	chr6	32014893	-	OpenSea	Body;TSS1500		0.103316	3.81461	2.38313	0.0177946	0.532973	1
Depressed/Non-depressed	TNXB	cg25375757	chr6	32014739	-	OpenSea	Body;TSS1500		0.116637	3.07833	2.30505	0.0218529	0.532973	1
Depressed/Non-depressed	TNXB	cg14307300	chr6	32031624	+	OpenSea	Body		-0.162284	4.69548	-2.30172	0.0220427	0.532973	1
Depressed/Non-depressed	NCAM1	cg20297670	chr11	112916250	+	OpenSea	Body		-0.398444	9.22875	-2.25266	0.0250107	0.532973	1
Depressed/Non-depressed	NCAM1	cg15877515	chr11	113112772	-	OpenSea	Body		-0.0885732	5.18442	-2.23294	0.0262975	0.532973	1
Depressed/Non-depressed	NCAM1	cg05883690	chr11	112837374	+	S_Shelf	Body		-0.167263	3.96014	-2.22771	0.0266487	0.532973	1
Depressed/Non-depressed	TNXB	cg04293778	chr6	32016426	+	OpenSea	Body	Unclassified	-0.0480435	0.252381	-2.17938	0.030089	0.564169	1
Depressed/Non-depressed	FHIT	cg01556706	chr3	59804435	-	OpenSea	Body		0.117963	0.97419	2.14478	0.0327816	0.574505	1
Depressed/Non-depressed	LTBP3	cg00206168	chr11	65308501	+	Island	Body	Promoter_Associated	0.185081	-6.52575	2.10466	0.0361613	0.574505	1
Depressed/Non-depressed	TNXB	cg12338202	chr6	32047223	-	S_Shore	Body		-0.0820117	4.87483	-2.10211	0.0363853	0.574505	1
Depressed/Non-depressed	TNXB	cg25772658	chr6	32038027	+	OpenSea	Body		0.0975751	4.41886	2.00123	0.0462767	0.624136	1
Depressed/Non-depressed	TNXB	cg13182916	chr6	32063114	-	N_Shore	Body		-0.0744678	2.84494	-1.98346	0.0482368	0.624136	1
Depressed/Non-depressed	TNXB	cg21003902	chr6	32031395	+	OpenSea	Body		-0.0875121	5.29405	-1.95098	0.0519995	0.624136	1
Depressed/Non-depressed	TNXB	cg02432444	chr6	32016214	-	OpenSea	Body	Unclassified	-0.0576964	-1.60727	-1.93159	0.0543614	0.624136	1
Depressed/Non-depressed	TNXB	cg04076535	chr6	32045323	+	N_Shore	Body		-0.066308	4.23632	-1.9102	0.0570702	0.624136	1
Depressed/Non-depressed	TNXB	cg13540981	chr6	32011506	+	OpenSea	Body		-0.0452115	2.04257	-1.87534	0.0617268	0.624136	1
Depressed/Non-depressed	TNXB	cg18734829	chr6	32036709	+	OpenSea	Body		-0.0874321	5.1505	-1.85086	0.0651818	0.624136	1
Depressed/Non-depressed	TNXB	cg05423418	chr6	32044254	-	N_Shelf	Body		-0.0482928	2.14047	-1.84403	0.0661741	0.624136	1
Depressed/Non-depressed	TNXB	cg24506088	chr6	32037751	-	OpenSea	Body		0.103329	5.90328	1.83719	0.0671805	0.624136	1
Depressed/Non-depressed	LTBP3	cg03101763	chr11	65319844	-	N_Shore	Body	Unclassified	-0.0290445	0.669894	-1.82481	0.0690339	0.624136	1
Depressed/Non-depressed	TNXB	cg02927981	chr6	32042430	-	OpenSea	Body		0.052789	3.41128	1.81215	0.0709727	0.624136	1
Depressed/Non-depressed	TNXB	cg26266427	chr6	32063838	+	Island	Body		-0.16603	1.16442	-1.81162	0.071055	0.624136	1
Depressed/Non-depressed	TNXB	cg05483184	chr6	32055393	-	Island	Body	Unclassified	0.122358	-4.5873	1.81038	0.071248	0.624136	1
Depressed/Non-depressed	TNXB	cg04841389	chr6	32015083	-	OpenSea	Body;TSS1500		-0.0426014	1.32842	-1.79152	0.0742281	0.624136	1
Depressed/Non-depressed	TNXB	cg05298224	chr6	32016360	-	OpenSea	Body	Unclassified	-0.0500709	-0.646562	-1.78911	0.0746154	0.624136	1
Depressed/Non-depressed	LTBP3	cg19948253	chr11	65318624	-	N_Shelf	Body		0.0607509	3.4633	1.76874	0.0779642	0.624136	1
Depressed/Non-depressed	TNXB	cg00169019	chr6	32056438	+	S_Shore	Body		0.0942774	5.04052	1.75826	0.0797332	0.624136	1
Depressed/Non-depressed	TNXB	cg15111386	chr6	32052393	+	N_Shelf	Body		0.0810567	5.56022	1.75312	0.080613	0.624136	1
Depressed/Non-depressed	NCAM1	cg14673319	chr11	113144258	+	OpenSea	Body		-0.10781	7.10777	-1.75197	0.0808116	0.624136	1
Depressed/Non-depressed	NCAM1	cg07570298	chr11	113125329	+	OpenSea	Body		0.0607556	3.058	1.74773	0.0815444	0.624136	1
Depressed/Non-depressed	TNXB	cg23145336	chr6	32060816	-	N_Shelf	Body		0.101769	4.08897	1.73816	0.0832181	0.624136	1
Depressed/Non-depressed	TNXB	cg26977256	chr6	32022470	+	OpenSea	Body		-0.104923	4.67383	-1.71558	0.0872816	0.62461	1
Depressed/Non-depressed	TNXB	cg18242368	chr6	32036954	-	OpenSea	Body		0.203556	6.01676	1.71469	0.0874455	0.62461	1
Depressed/Non-depressed	TNXB	cg09975576	chr6	32049322	-	S_Shelf	Body		-0.0743985	3.94375	-1.67565	0.0948587	0.661805	1
Depressed/Non-depressed	TNXB	cg03822479	chr6	32037913	-	OpenSea	Body		-0.0568856	4.21236	-1.6045	0.109666	0.746063	1
Depressed/Non-depressed	TNXB	cg02628680	chr6	32015618	-	OpenSea	Body	Unclassified	-0.0295001	0.0549251	-1.5944	0.111909	0.746063	1
Depressed/Non-depressed	FHIT	cg27254860	chr3	59983787	-	OpenSea	Body		0.323363	10.1034	1.55575	0.120832	0.766355	1
Depressed/Non-depressed	LTBP3	cg04255276	chr11	65314021	+	Island	Body	Promoter_Associated	0.250804	-2.66211	1.54879	0.122498	0.766355	1
Depressed/Non-depressed	NCAM1	cg06671962	chr11	113144092	+	OpenSea	Body		-0.0561643	1.38349	-1.54736	0.122842	0.766355	1
Depressed/Non-depressed	TNXB	cg08753391	chr6	32049622	-	S_Shelf	Body		-0.0534461	2.13302	-1.52376	0.128633	0.766355	1
Depressed/Non-depressed	NCAM1	cg10518282	chr11	113126146	-	OpenSea	Body		-0.139361	7.18732	-1.50821	0.132563	0.766355	1
Depressed/Non-depressed	FHIT	cg20517149	chr3	59960363	+	OpenSea	Body		-0.346436	9.6702	-1.50159	0.134266	0.766355	1
Depressed/Non-depressed	TNXB	cg18431489	chr6	32048449	+	S_Shore	Body		0.0271718	0.641502	1.50045	0.134559	0.766355	1
Depressed/Non-depressed	TNXB	cg12493058	chr6	32052444	-	N_Shelf	Body		-0.0331115	1.86975	-1.4852	0.138553	0.766355	1
Depressed/Non-depressed	TNXB	cg11223361	chr6	32023102	-	OpenSea	Body		0.0608566	2.05059	1.48506	0.138587	0.766355	1
Depressed/Non-depressed	TNXB	cg14737484	chr6	32054561	+	N_Shore	Body		-0.047765	-0.259415	-1.47788	0.140498	0.766355	1
Depressed/Non-depressed	TNXB	cg18102337	chr6	32064810	+	Island	Body	Unclassified_Cell_type_specific	-0.0579205	-0.39527	-1.46532	0.143892	0.770848	1
Depressed/Non-depressed	TNXB	cg00355613	chr6	32064956	+	Island	Body	Unclassified_Cell_type_specific	-0.0482446	-0.426661	-1.45195	0.147572	0.776695	1
Depressed/Non-depressed	TNXB	cg26997880	chr6	32055370	-	Island	Body	Unclassified	-0.049129	-3.50432	-1.44224	0.150287	0.777347	1
Depressed/Non-depressed	TNXB	cg07303840	chr6	32040435	+	OpenSea	Body		-0.120509	6.04097	-1.42012	0.156621	0.791287	1
Depressed/Non-depressed	TNXB	cg23167719	chr6	32036532	+	OpenSea	Body		0.067162	5.19645	1.40553	0.160908	0.791287	1
Depressed/Non-depressed	TNXB	cg08845025	chr6	32019363	+	OpenSea	Body		0.0492512	-1.96404	1.39324	0.164589	0.791287	1
Depressed/Non-depressed	TNXB	cg07810190	chr6	32055046	-	N_Shore	Body	Unclassified	0.0639447	1.94328	1.39011	0.165535	0.791287	1
Depressed/Non-depressed	TNXB	cg27081346	chr6	32064692	+	Island	Body	Unclassified_Cell_type_specific	-0.132162	-2.50337	-1.38324	0.16763	0.791287	1
Depressed/Non-depressed	TNXB	cg25393613	chr6	32055068	-	Island	Body	Unclassified	0.0981869	2.61483	1.36658	0.172792	0.791287	1
Depressed/Non-depressed	TNXB	cg16651678	chr6	32023409	+	OpenSea	Body		-0.153443	5.6051	-1.35938	0.175057	0.791287	1
Depressed/Non-depressed	TNXB	cg26476939	chr6	32065043	+	Island	Body		-0.0447981	0.188357	-1.35206	0.177384	0.791287	1
Depressed/Non-depressed	TNXB	cg15212833	chr6	32048463	-	S_Shore	Body		0.0915963	5.84765	1.34284	0.180349	0.791287	1
Depressed/Non-depressed	DAG1	cg21553656	chr3	49569379	+	OpenSea	Body		-0.0642876	4.76377	-1.33018	0.184479	0.791287	1
Depressed/Non-depressed	TNXB	cg20116929	chr6	32049825	-	S_Shelf	Body		0.0571938	4.33198	1.30349	0.193418	0.791287	1
Depressed/Non-depressed	NCAM1	cg27255672	chr11	113049176	+	OpenSea	Body		-0.054577	2.87695	-1.2999	0.194645	0.791287	1
Depressed/Non-depressed	LTBP3	cg23743554	chr11	65321226	-	Island	Body	Unclassified	0.104921	2.19422	1.27736	0.202474	0.791287	1
Depressed/Non-depressed	TNXB	cg04147642	chr6	32054659	-	N_Shore	Body		-0.0353619	-1.84612	-1.277	0.202599	0.791287	1
Depressed/Non-depressed	TNXB	cg11493661	chr6	32016239	-	OpenSea	Body	Unclassified	-0.0590879	-1.60431	-1.26984	0.205135	0.791287	1
Depressed/Non-depressed	TNXB	cg21042276	chr6	32038541	-	OpenSea	Body		-0.0287176	1.17066	-1.26972	0.205177	0.791287	1
Depressed/Non-depressed	TNXB	cg26695758	chr6	32063607	+	Island	Body	Unclassified	-0.16686	2.90624	-1.26345	0.20742	0.791287	1
Depressed/Non-depressed	TNXB	cg15196197	chr6	32064573	+	Island	Body	Unclassified_Cell_type_specific	-0.141874	-2.40503	-1.25955	0.208822	0.791287	1
Depressed/Non-depressed	TNXB	cg17755604	chr6	32056637	+	S_Shore	Body		0.0625871	5.99483	1.24567	0.213866	0.791287	1
Depressed/Non-depressed	LTBP3	cg12282552	chr11	65321806	-	Island	Body		0.0436258	0.85652	1.24377	0.214565	0.791287	1
Depressed/Non-depressed	TNXB	cg02248749	chr6	32041191	-	OpenSea	Body		0.0652823	3.33852	1.23159	0.219077	0.791287	1
Depressed/Non-depressed	TNXB	cg09911881	chr6	32020377	+	OpenSea	Body		0.0461615	3.1331	1.22429	0.221813	0.791287	1
Depressed/Non-depressed	NCAM1	cg23958319	chr11	113143180	-	OpenSea	Body	Unclassified_Cell_type_specific	-0.0437626	3.77152	-1.22035	0.223298	0.791287	1
Depressed/Non-depressed	TNXB	cg03236802	chr6	32055316	+	Island	Body		-0.0394368	-1.98721	-1.21453	0.225511	0.791287	1
Depressed/Non-depressed	TNXB	cg00872984	chr6	32063991	+	Island	Body	Unclassified_Cell_type_specific	-0.119081	0.428324	-1.21068	0.226982	0.791287	1
Depressed/Non-depressed	TNXB	cg03421270	chr6	32064153	+	Island	Body	Unclassified_Cell_type_specific	-0.0617934	1.36251	-1.20965	0.227373	0.791287	1
Depressed/Non-depressed	TNXB	cg07315356	chr6	32056058	+	S_Shore	Body		0.1077	7.21585	1.20872	0.227732	0.791287	1
Depressed/Non-depressed	TNXB	cg00525277	chr6	32064239	+	Island	Body	Unclassified_Cell_type_specific	-0.101666	0.161355	-1.20578	0.228864	0.791287	1
Depressed/Non-depressed	FHIT	cg11815980	chr3	59787974	-	OpenSea	Body		0.102197	7.60244	1.19962	0.231244	0.791287	1
Depressed/Non-depressed	TNXB	cg22825871	chr6	32043561	+	N_Shelf	Body		-0.0239249	2.74509	-1.19579	0.232732	0.791287	1
Depressed/Non-depressed	TNXB	cg10365886	chr6	32063874	+	Island	Body		-0.150856	1.90432	-1.18888	0.235437	0.791287	1
Depressed/Non-depressed	TNXB	cg04389484	chr6	32037916	-	OpenSea	Body		-0.084631	5.62301	-1.17739	0.239983	0.791287	1
Depressed/Non-depressed	NCAM1	cg07749724	chr11	112832480	-	N_Shore	Body	Unclassified_Cell_type_specific	0.250927	-10.4091	1.17729	0.240024	0.791287	1
Depressed/Non-depressed	TNXB	cg00617292	chr6	32038958	+	OpenSea	Body		-0.0212857	1.65705	-1.16939	0.243183	0.791695	1
Depressed/Non-depressed	TNXB	cg13502128	chr6	32039874	-	OpenSea	Body		0.0564764	5.09923	1.16383	0.245426	0.791695	1
Depressed/Non-depressed	TNXB	cg14037463	chr6	32041678	-	OpenSea	Body		-0.0334279	2.45873	-1.13771	0.25616	0.796647	1
Depressed/Non-depressed	TNXB	cg20414186	chr6	32064491	+	Island	Body		-0.0945657	-3.12692	-1.12847	0.260034	0.796647	1
Depressed/Non-depressed	TNXB	cg10308381	chr6	32062393	+	N_Shore	Body		-0.0648842	4.48738	-1.12812	0.260181	0.796647	1
Depressed/Non-depressed	TNXB	cg23805470	chr6	32056820	+	S_Shore	Body		-0.0544535	5.48074	-1.12776	0.260331	0.796647	1
Depressed/Non-depressed	TNXB	cg03130418	chr6	32063439	+	N_Shore	Body	Unclassified	-0.0691736	2.49293	-1.12333	0.262202	0.796647	1
Depressed/Non-depressed	TNXB	cg00721819	chr6	32016520	+	OpenSea	Body	Unclassified	-0.172495	6.07645	-1.10342	0.270739	0.796647	1
Depressed/Non-depressed	TNXB	cg01188191	chr6	32047349	-	S_Shore	Body		-0.0242786	-1.11377	-1.08661	0.278092	0.796647	1
Depressed/Non-depressed	TNXB	cg15281225	chr6	32032889	-	OpenSea	Body		-0.0484431	4.64764	-1.08355	0.279441	0.796647	1
Depressed/Non-depressed	TNXB	cg11431261	chr6	32015297	-	OpenSea	Body;TSS1500	Unclassified	0.0182328	1.0177	1.07972	0.281144	0.796647	1
Depressed/Non-depressed	TNXB	cg09102573	chr6	32023251	-	OpenSea	Body		-0.0457963	4.246	-1.07923	0.28136	0.796647	1
Depressed/Non-depressed	TNXB	cg13665850	chr6	32015175	+	OpenSea	Body;TSS1500	Unclassified	-0.0447947	4.47844	-1.07502	0.28324	0.796647	1
Depressed/Non-depressed	TNXB	cg08111284	chr6	32057125	-	S_Shore	Body		-0.0280422	2.3994	-1.07452	0.28346	0.796647	1
Depressed/Non-depressed	LTBP3	cg17969560	chr11	65324768	-	N_Shore	Body;5'UTR	Unclassified	0.0355874	1.4069	1.07366	0.283846	0.796647	1
Depressed/Non-depressed	TNXB	cg07485305	chr6	32044179	-	N_Shelf	Body		0.0552888	4.01521	1.0689	0.285984	0.796647	1
Depressed/Non-depressed	TNXB	cg14161269	chr6	32054898	-	N_Shore	Body		-0.0742479	2.97464	-1.06112	0.289495	0.796647	1
Depressed/Non-depressed	LTBP3	cg23495995	chr11	65311181	+	N_Shelf	Body	Unclassified_Cell_type_specific	0.0252615	2.68175	1.04573	0.296534	0.796647	1
Depressed/Non-depressed	TNXB	cg18876015	chr6	32042124	+	OpenSea	Body		-0.0408724	4.81095	-1.0387	0.299787	0.796647	1
Depressed/Non-depressed	LTBP3	cg06867571	chr11	65306934	+	Island	Body		0.0418799	3.49506	1.03262	0.302624	0.796647	1
Depressed/Non-depressed	TNXB	cg11608893	chr6	32059542	+	N_Shelf	Body		-0.108082	5.60475	-1.03178	0.303013	0.796647	1
Depressed/Non-depressed	NCAM1	cg12978214	chr11	113145174	-	OpenSea	Body		0.0312813	2.45617	1.03112	0.303324	0.796647	1
Depressed/Non-depressed	TNXB	cg00779476	chr6	32063726	-	Island	Body	Unclassified	-0.0565219	1.17609	-1.02973	0.303975	0.796647	1
Depressed/Non-depressed	TNXB	cg13771753	chr6	32016070	-	OpenSea	Body	Unclassified	-0.248647	-7.17872	-1.02673	0.305381	0.796647	1
Depressed/Non-depressed	TNXB	cg13308063	chr6	32042344	+	OpenSea	Body		-0.119234	6.82957	-0.995397	0.320354	0.822456	1
Depressed/Non-depressed	TNXB	cg13205613	chr6	32042351	+	OpenSea	Body		0.066813	4.30834	0.992592	0.321717	0.822456	1
Depressed/Non-depressed	TNXB	cg06358108	chr6	32050348	+	S_Shelf	Body		0.0267259	3.21668	0.988936	0.323499	0.822456	1
Depressed/Non-depressed	TNXB	cg12694372	chr6	32064582	+	Island	Body	Unclassified_Cell_type_specific	-0.0943721	-0.95047	-0.969363	0.333153	0.833745	1
Depressed/Non-depressed	FHIT	cg25921543	chr3	59980762	+	OpenSea	Body		0.0661991	3.69806	0.947868	0.343967	0.833745	1
Depressed/Non-depressed	TNXB	cg24405291	chr6	32050905	-	S_Shelf	Body		0.0285548	3.28434	0.939329	0.348325	0.833745	1
Depressed/Non-depressed	FHIT	cg13745692	chr3	60065489	-	OpenSea	Body		-0.0730805	4.1547	-0.934757	0.350673	0.833745	1
Depressed/Non-depressed	LTBP3	cg04948284	chr11	65313608	+	N_Shore	Body	Promoter_Associated	0.0310102	-1.08496	0.931928	0.352131	0.833745	1
Depressed/Non-depressed	TNXB	cg13409674	chr6	32014476	+	OpenSea	Body;TSS1500		0.0776963	0.503324	0.93112	0.352548	0.833745	1
Depressed/Non-depressed	TNXB	cg15793329	chr6	32064749	+	Island	Body	Unclassified_Cell_type_specific	-0.0468163	-0.856758	-0.919561	0.358548	0.833745	1
Depressed/Non-depressed	LTBP3	cg22053861	chr11	65318683	-	N_Shelf	Body		-0.0930876	6.33785	-0.915431	0.360708	0.833745	1
Depressed/Non-depressed	TNXB	cg02647493	chr6	32019042	-	OpenSea	Body		-0.0170506	1.78126	-0.908653	0.36427	0.833745	1
Depressed/Non-depressed	TNXB	cg01785906	chr6	32065659	+	S_Shore	Body		0.0391304	3.69468	0.907555	0.364849	0.833745	1
Depressed/Non-depressed	TNXB	cg03611618	chr6	32050332	+	S_Shelf	Body		0.0253376	1.70395	0.90074	0.368456	0.833745	1
Depressed/Non-depressed	LTBP3	cg07408779	chr11	65315205	+	Island	Body	Unclassified_Cell_type_specific	-0.0217641	0.580378	-0.893055	0.37255	0.833745	1
Depressed/Non-depressed	TNXB	cg15014577	chr6	32064785	+	Island	Body	Unclassified_Cell_type_specific	-0.0592087	-2.54727	-0.89067	0.373827	0.833745	1
Depressed/Non-depressed	TNXB	cg15179921	chr6	32045525	-	N_Shore	Body		0.192604	8.09419	0.890513	0.373911	0.833745	1
Depressed/Non-depressed	TNXB	cg11576405	chr6	32053748	-	N_Shore	Body		-0.0226817	2.9595	-0.879642	0.379765	0.833745	1
Depressed/Non-depressed	NCAM1	cg02323699	chr11	113135432	+	OpenSea	3'UTR;Body		-0.021443	1.32001	-0.879408	0.379891	0.833745	1
Depressed/Non-depressed	TNXB	cg10890302	chr6	32064246	+	Island	Body	Unclassified_Cell_type_specific	-0.0822995	-0.441942	-0.872694	0.383535	0.833745	1
Depressed/Non-depressed	TNXB	cg21342636	chr6	32064671	+	Island	Body	Unclassified_Cell_type_specific	-0.0487513	-1.30177	-0.869671	0.385183	0.833745	1
Depressed/Non-depressed	TNXB	cg10667207	chr6	32035188	+	OpenSea	Body		0.120539	8.48926	0.865715	0.387345	0.833745	1
Depressed/Non-depressed	TNXB	cg20243424	chr6	32059605	+	N_Shelf	Body		-0.0260635	1.87114	-0.864645	0.387931	0.833745	1
Depressed/Non-depressed	TNXB	cg26351951	chr6	32056756	+	S_Shore	Body		0.035895	4.3875	0.848779	0.396688	0.833745	1
Depressed/Non-depressed	TNXB	cg16059979	chr6	32050927	-	S_Shelf	Body		0.0276686	2.73981	0.84554	0.39849	0.833745	1
Depressed/Non-depressed	TNXB	cg03204140	chr6	32045337	+	N_Shore	Body		-0.0342766	4.02492	-0.844337	0.399161	0.833745	1
Depressed/Non-depressed	TNXB	cg12003024	chr6	32025453	-	OpenSea	Body		-0.0180471	2.33048	-0.841247	0.400886	0.833745	1
Depressed/Non-depressed	TNXB	cg06671964	chr6	32052105	+	N_Shelf	Body		0.0702671	5.86775	0.839092	0.402092	0.833745	1
Depressed/Non-depressed	TNXB	cg11554421	chr6	32016690	-	OpenSea	Body	Unclassified	0.0483026	5.79544	0.838725	0.402298	0.833745	1
Depressed/Non-depressed	TNXB	cg19964491	chr6	32016236	-	OpenSea	Body	Unclassified	-0.0371771	-1.63602	-0.833875	0.405021	0.833745	1
Depressed/Non-depressed	TNXB	cg27073361	chr6	32038177	+	OpenSea	Body		-0.021256	2.47531	-0.827794	0.408452	0.833745	1
Depressed/Non-depressed	TNXB	cg24882324	chr6	32064508	+	Island	Body		-0.0782134	-2.16112	-0.822901	0.411225	0.833745	1
Depressed/Non-depressed	TNXB	cg15846590	chr6	32037097	+	OpenSea	Body		-0.0451513	4.56779	-0.818479	0.41374	0.833745	1
Depressed/Non-depressed	TNXB	cg09996288	chr6	32055517	-	Island	Body	Unclassified	-0.191958	-9.20285	-0.796488	0.426385	0.833745	1
Depressed/Non-depressed	TNXB	cg25369058	chr6	32052596	+	N_Shelf	Body		-0.103083	6.61278	-0.795574	0.426915	0.833745	1
Depressed/Non-depressed	TNXB	cg14630748	chr6	32014484	+	OpenSea	Body;TSS1500		0.131785	4.20688	0.793585	0.428071	0.833745	1
Depressed/Non-depressed	TNXB	cg22229974	chr6	32034588	+	OpenSea	Body		-0.146198	6.93152	-0.788308	0.431145	0.833745	1
Depressed/Non-depressed	NCAM1	cg18891037	chr11	113145856	-	OpenSea	Body		-0.0662144	7.04714	-0.785607	0.432724	0.833745	1
Depressed/Non-depressed	TNXB	cg10923662	chr6	32064258	+	Island	Body	Unclassified_Cell_type_specific	-0.092388	-1.22711	-0.78433	0.433472	0.833745	1
Depressed/Non-depressed	TNXB	cg09123524	chr6	32062898	-	N_Shore	Body		0.0271377	3.57749	0.779751	0.436158	0.833745	1
Depressed/Non-depressed	TNXB	cg11005651	chr6	32065890	+	S_Shore	Body		-0.0162879	1.18257	-0.779129	0.436524	0.833745	1
Depressed/Non-depressed	TNXB	cg11264098	chr6	32041031	+	OpenSea	Body		-0.0159273	2.43247	-0.771234	0.441181	0.833745	1
Depressed/Non-depressed	TNXB	cg06580770	chr6	32054790	-	N_Shore	Body		0.0206571	1.94236	0.767172	0.443589	0.833745	1
Depressed/Non-depressed	TNXB	cg08026412	chr6	32016678	+	OpenSea	Body	Unclassified	0.110235	8.26974	0.763544	0.445745	0.833745	1
Depressed/Non-depressed	LTBP3	cg24392577	chr11	65314556	-	N_Shore	Body	Promoter_Associated	0.0837423	-2.45878	0.757505	0.449348	0.833745	1
Depressed/Non-depressed	TNXB	cg21048260	chr6	32039911	+	OpenSea	Body		0.0330264	3.89807	0.75386	0.451531	0.833745	1
Depressed/Non-depressed	TNXB	cg12409083	chr6	32055072	-	Island	Body	Unclassified	0.0536928	2.11283	0.753108	0.451982	0.833745	1
Depressed/Non-depressed	TNXB	cg27337194	chr6	32036911	-	OpenSea	Body		0.0304918	3.73252	0.751409	0.453002	0.833745	1
Depressed/Non-depressed	TNXB	cg13798746	chr6	32038887	+	OpenSea	Body		-0.0185769	2.02374	-0.744909	0.456916	0.835822	1
Depressed/Non-depressed	LTBP3	cg07873178	chr11	65307616	-	Island	Body	Promoter_Associated	-0.0524369	-6.22203	-0.726334	0.468206	0.84787	1
Depressed/Non-depressed	TNXB	cg20331241	chr6	32052409	-	N_Shelf	Body		0.0432102	5.77868	0.724785	0.469155	0.84787	1
Depressed/Non-depressed	TNXB	cg25854703	chr6	32037847	-	OpenSea	Body		-0.0499425	5.91375	-0.71099	0.477648	0.85805	1
Depressed/Non-depressed	DAG1	cg12079597	chr3	49568630	-	OpenSea	Body		0.0567134	7.68515	0.698677	0.485301	0.866609	1
Depressed/Non-depressed	TNXB	cg21337909	chr6	32063459	+	N_Shore	Body	Unclassified	-0.0453728	2.72285	-0.689636	0.490962	0.870605	1
Depressed/Non-depressed	DAG1	cg11804953	chr3	49569791	+	OpenSea	Body		-0.0516798	7.34748	-0.68585	0.493343	0.870605	1
Depressed/Non-depressed	TNXB	cg23623681	chr6	32042797	-	OpenSea	Body		-0.0288284	3.89155	-0.670472	0.503078	0.876291	1
Depressed/Non-depressed	LTBP3	cg20588859	chr11	65321429	+	Island	Body	Unclassified	0.0724	2.0205	0.667862	0.50474	0.876291	1
Depressed/Non-depressed	TNXB	cg08972588	chr6	32014674	-	OpenSea	Body;TSS1500		0.0254301	0.630318	0.666941	0.505328	0.876291	1
Depressed/Non-depressed	TNXB	cg24884217	chr6	32038155	-	OpenSea	Body		-0.0319365	3.61201	-0.654468	0.513317	0.881412	1
Depressed/Non-depressed	TNXB	cg10859681	chr6	32040377	-	OpenSea	Body		-0.250156	10.9085	-0.651232	0.5154	0.881412	1
Depressed/Non-depressed	TNXB	cg09107710	chr6	32033307	+	OpenSea	Body		0.0510508	4.83862	0.646256	0.518613	0.881412	1
Depressed/Non-depressed	TNXB	cg13069985	chr6	32037018	+	OpenSea	Body		-0.0315001	4.29533	-0.632918	0.527274	0.881412	1
Depressed/Non-depressed	NCAM1	cg08743050	chr11	113113936	+	OpenSea	Body		0.0359515	0.322558	0.628644	0.530065	0.881412	1
Depressed/Non-depressed	TNXB	cg15712520	chr6	32049263	+	S_Shelf	Body		0.0233742	4.48359	0.628174	0.530373	0.881412	1
Depressed/Non-depressed	NCAM1	cg04642306	chr11	112834466	+	Island	Body		-0.0245811	0.170317	-0.62577	0.531946	0.881412	1
Depressed/Non-depressed	FHIT	cg20366397	chr3	59759843	+	OpenSea	Body		-0.067156	8.42871	-0.624575	0.53273	0.881412	1
Depressed/Non-depressed	TNXB	cg15670990	chr6	32016115	+	OpenSea	Body	Unclassified	-0.0287932	-5.82526	-0.621537	0.534723	0.881412	1
Depressed/Non-depressed	TNXB	cg02989255	chr6	32063774	+	Island	Body	Unclassified	-0.0647736	2.17208	-0.61406	0.539646	0.884665	1
Depressed/Non-depressed	TNXB	cg18330047	chr6	32064783	+	Island	Body	Unclassified_Cell_type_specific	-0.0387911	-1.37655	-0.604609	0.5459	0.890055	1
Depressed/Non-depressed	DAG1	cg12907199	chr3	49568796	+	OpenSea	Body		0.055004	7.14983	0.582877	0.560419	0.899092	1
Depressed/Non-depressed	TNXB	cg20858622	chr6	32015651	+	OpenSea	Body	Unclassified	0.115071	7.92524	0.582578	0.560619	0.899092	1
Depressed/Non-depressed	TNXB	cg13739666	chr6	32013974	+	OpenSea	TSS200;Body		0.0208015	4.03653	0.580211	0.562212	0.899092	1
Depressed/Non-depressed	TNXB	cg17066403	chr6	32065028	+	Island	Body	Unclassified_Cell_type_specific	0.0207747	0.669727	0.572368	0.567506	0.899092	1
Depressed/Non-depressed	TNXB	cg21289669	chr6	32064764	+	Island	Body	Unclassified_Cell_type_specific	-0.0478489	-2.12253	-0.571764	0.567914	0.899092	1
Depressed/Non-depressed	TNXB	cg07292442	chr6	32015713	+	OpenSea	Body	Unclassified	0.0226433	4.83907	0.569533	0.569425	0.899092	1
Depressed/Non-depressed	TNXB	cg17675724	chr6	32031436	-	OpenSea	Body		-0.0330824	5.0717	-0.555862	0.578724	0.90409	1
Depressed/Non-depressed	NCAM1	cg18752041	chr11	113143211	-	OpenSea	Body	Unclassified_Cell_type_specific	0.0308192	4.25811	0.547456	0.584476	0.90409	1
Depressed/Non-depressed	TNXB	cg02996364	chr6	32047711	+	S_Shore	Body		-0.0233342	3.90857	-0.54352	0.587179	0.90409	1
Depressed/Non-depressed	LTBP3	cg23272978	chr11	65315030	-	Island	Body	Unclassified_Cell_type_specific	0.0409835	1.92211	0.540828	0.589032	0.90409	1
Depressed/Non-depressed	LTBP3	cg14240304	chr11	65323116	-	N_Shore	Body;5'UTR	Unclassified_Cell_type_specific	-0.0152786	3.17685	-0.537159	0.59156	0.90409	1
Depressed/Non-depressed	LTBP3	cg21890820	chr11	65308645	-	S_Shore	Body	Promoter_Associated	0.0317423	-2.61391	0.535885	0.592439	0.90409	1
Depressed/Non-depressed	TNXB	cg07518714	chr6	32064945	+	Island	Body	Unclassified_Cell_type_specific	-0.024485	1.04653	-0.531736	0.595306	0.90409	1
Depressed/Non-depressed	TNXB	cg04492496	chr6	32043739	-	N_Shelf	Body		-0.0139591	2.5589	-0.520397	0.603175	0.90409	1
Depressed/Non-depressed	TNXB	cg02740950	chr6	32055534	-	Island	Body	Unclassified	-0.0295855	-4.7188	-0.519431	0.603847	0.90409	1
Depressed/Non-depressed	TNXB	cg24426208	chr6	32050947	-	S_Shelf	Body		-0.0170605	2.83466	-0.517559	0.605151	0.90409	1
Depressed/Non-depressed	TNXB	cg06539391	chr6	32053641	+	N_Shore	Body		0.010924	0.246775	0.513304	0.60812	0.90409	1
Depressed/Non-depressed	TNXB	cg20928974	chr6	32022642	-	OpenSea	Body		-0.0121601	1.87812	-0.512397	0.608754	0.90409	1
Depressed/Non-depressed	TNXB	cg14011611	chr6	32023383	+	OpenSea	Body		-0.0438276	6.38228	-0.502877	0.615423	0.909493	1
Depressed/Non-depressed	TNXB	cg26537323	chr6	32014059	-	OpenSea	TSS200;Body		0.017822	4.88024	0.488869	0.625295	0.913707	1
Depressed/Non-depressed	LTBP3	cg20210376	chr11	65315466	+	Island	Body		0.0264379	4.16203	0.484882	0.628117	0.913707	1
Depressed/Non-depressed	TNXB	cg10750010	chr6	32023527	+	OpenSea	Body		-0.0179678	2.88221	-0.484864	0.62813	0.913707	1
Depressed/Non-depressed	TNXB	cg17031787	chr6	32049235	-	S_Shelf	Body		0.0182585	3.65826	0.478905	0.632359	0.913707	1
Depressed/Non-depressed	TNXB	cg24376689	chr6	32016336	+	OpenSea	Body	Unclassified	-0.0193133	-0.485005	-0.476322	0.634195	0.913707	1
Depressed/Non-depressed	TNXB	cg15048806	chr6	32049373	-	S_Shelf	Body		-0.0190557	3.80059	-0.472701	0.636774	0.913707	1
Depressed/Non-depressed	TNXB	cg22402769	chr6	32056718	+	S_Shore	Body		-0.0217293	4.93355	-0.466153	0.641448	0.913707	1
Depressed/Non-depressed	TNXB	cg23462632	chr6	32038881	+	OpenSea	Body		0.00816459	1.89746	0.464485	0.64264	0.913707	1
Depressed/Non-depressed	TNXB	cg17146473	chr6	32052428	-	N_Shelf	Body		0.0430035	6.18937	0.460025	0.645835	0.913918	1
Depressed/Non-depressed	NCAM1	cg27582739	chr11	112833058	-	Island	Body		0.0460364	-4.83594	0.432047	0.666021	0.928959	1
Depressed/Non-depressed	TNXB	cg12223960	chr6	32063403	-	N_Shore	Body	Unclassified	-0.00780891	1.96873	-0.418143	0.676145	0.928959	1
Depressed/Non-depressed	TNXB	cg04286337	chr6	32063501	-	N_Shore	Body	Unclassified	-0.0163207	2.47728	-0.417495	0.676618	0.928959	1
Depressed/Non-depressed	TNXB	cg10303653	chr6	32049516	-	S_Shelf	Body		0.020923	3.59167	0.414779	0.678603	0.928959	1
Depressed/Non-depressed	FHIT	cg05645292	chr3	59795625	-	OpenSea	Body	Unclassified_Cell_type_specific	0.0116317	0.277878	0.405759	0.685212	0.928959	1
Depressed/Non-depressed	TNXB	cg18630580	chr6	32038185	+	OpenSea	Body		0.00894262	1.57888	0.399168	0.690056	0.928959	1
Depressed/Non-depressed	TNXB	cg23724858	chr6	32055711	-	S_Shore	Body		0.0273513	-5.50877	0.399093	0.690112	0.928959	1
Depressed/Non-depressed	TNXB	cg07088771	chr6	32057846	+	S_Shelf	Body		0.0259028	2.68452	0.398276	0.690713	0.928959	1
Depressed/Non-depressed	TNXB	cg05569328	chr6	32044384	-	N_Shelf	Body		-0.0135051	-1.81797	-0.394139	0.693761	0.928959	1
Depressed/Non-depressed	TNXB	cg20152300	chr6	32015389	-	OpenSea	Body;TSS1500	Unclassified	0.0207346	3.80682	0.393579	0.694174	0.928959	1
Depressed/Non-depressed	TNXB	cg02550722	chr6	32048679	+	S_Shore	Body		-0.00788299	0.988865	-0.387227	0.698865	0.928959	1
Depressed/Non-depressed	TNXB	cg09115485	chr6	32014605	+	OpenSea	Body;TSS1500		0.0109382	1.57126	0.383363	0.701725	0.928959	1
Depressed/Non-depressed	TNXB	cg01716499	chr6	32011570	-	OpenSea	Body		0.00662083	1.8642	0.382161	0.702616	0.928959	1
Depressed/Non-depressed	TNXB	cg20407792	chr6	32044203	-	N_Shelf	Body		0.025339	7.23125	0.375159	0.70781	0.928959	1
Depressed/Non-depressed	TNXB	cg10783204	chr6	32065011	-	Island	Body	Unclassified_Cell_type_specific	0.0121647	1.42307	0.375093	0.707859	0.928959	1
Depressed/Non-depressed	FHIT	cg04835638	chr3	60363505	+	OpenSea	Body		0.0443382	7.23055	0.366106	0.714547	0.928959	1
Depressed/Non-depressed	TNXB	cg13817395	chr6	32014926	+	OpenSea	Body;TSS1500		-0.00817381	2.79597	-0.355135	0.722741	0.928959	1
Depressed/Non-depressed	DAG1	cg24275088	chr3	49570136	-	OpenSea	Body		0.0153174	4.33133	0.353093	0.724269	0.928959	1
Depressed/Non-depressed	TNXB	cg07148038	chr6	32061160	+	N_Shelf	Body		0.00817895	2.96972	0.35001	0.726579	0.928959	1
Depressed/Non-depressed	TNXB	cg19455923	chr6	32016113	-	OpenSea	Body	Unclassified	-0.023925	-5.01898	-0.349866	0.726687	0.928959	1
Depressed/Non-depressed	LTBP3	cg11802864	chr11	65308245	-	Island	Body	Promoter_Associated	-0.0901639	-8.71697	-0.346541	0.729182	0.928959	1
Depressed/Non-depressed	TNXB	cg21830122	chr6	32037653	-	OpenSea	Body		0.0125016	3.55521	0.341352	0.73308	0.928959	1
Depressed/Non-depressed	TNXB	cg06324507	chr6	32051999	-	N_Shelf	Body		0.00669304	2.34948	0.33703	0.736332	0.928959	1
Depressed/Non-depressed	NCAM1	cg10490645	chr11	112835124	+	S_Shore	Body		-0.0512672	7.22958	-0.336572	0.736677	0.928959	1
Depressed/Non-depressed	FHIT	cg07351758	chr3	59752350	-	OpenSea	Body		-0.0420214	8.92431	-0.329373	0.742106	0.928959	1
Depressed/Non-depressed	TNXB	cg18121410	chr6	32062914	-	N_Shore	Body		0.0100178	3.55572	0.324666	0.745662	0.928959	1
Depressed/Non-depressed	TNXB	cg04258926	chr6	32057341	-	S_Shore	Body		-0.00678924	1.80986	-0.32243	0.747354	0.928959	1
Depressed/Non-depressed	TNXB	cg26346796	chr6	32054867	-	N_Shore	Body		0.0126192	1.3019	0.320537	0.748786	0.928959	1
Depressed/Non-depressed	TNXB	cg22278650	chr6	32047093	+	Island	Body		0.0200767	1.96132	0.317507	0.751082	0.928959	1
Depressed/Non-depressed	TNXB	cg24055029	chr6	32055137	-	Island	Body		0.0156739	-0.209812	0.315485	0.752615	0.928959	1
Depressed/Non-depressed	TNXB	cg04182226	chr6	32014300	-	OpenSea	Body;TSS1500		-0.00563243	1.29862	-0.310836	0.756143	0.928959	1
Depressed/Non-depressed	TNXB	cg16416464	chr6	32037735	-	OpenSea	Body		-0.028922	5.25305	-0.308633	0.757817	0.928959	1
Depressed/Non-depressed	TNXB	cg27428104	chr6	32044496	-	N_Shelf	Body		-0.00940303	0.360788	-0.307271	0.758852	0.928959	1
Depressed/Non-depressed	NCAM1	cg25411363	chr11	113144592	-	OpenSea	Body		0.0115957	5.40542	0.303467	0.761747	0.928959	1
Depressed/Non-depressed	TNXB	cg05471725	chr6	32049845	-	S_Shelf	Body		-0.0208988	7.42788	-0.297205	0.766518	0.930993	1
Depressed/Non-depressed	TNXB	cg19109439	chr6	32025657	+	OpenSea	Body		-0.0166793	4.57473	-0.292564	0.77006	0.931524	1
Depressed/Non-depressed	TNXB	cg05067717	chr6	32051067	-	N_Shelf	Body		-0.00601446	1.16254	-0.279989	0.779681	0.93632	1
Depressed/Non-depressed	TNXB	cg18424431	chr6	32052264	-	N_Shelf	Body		-0.00998773	4.38541	-0.279225	0.780266	0.93632	1
Depressed/Non-depressed	TNXB	cg09889836	chr6	32035027	+	OpenSea	Body		0.0379754	4.48793	0.274763	0.783689	0.93668	1
Depressed/Non-depressed	TNXB	cg02151997	chr6	32060791	+	N_Shelf	Body		-0.0482977	8.93856	-0.265393	0.790891	0.941194	1
Depressed/Non-depressed	TNXB	cg18319635	chr6	32016602	-	OpenSea	Body	Unclassified	0.0102938	3.76778	0.261692	0.79374	0.941194	1
Depressed/Non-depressed	TNXB	cg23814714	chr6	32056735	+	S_Shore	Body		-0.00774483	3.45843	-0.235108	0.814287	0.955982	1
Depressed/Non-depressed	TNXB	cg17295739	chr6	32049513	-	S_Shelf	Body		-0.0176002	5.42536	-0.233781	0.815316	0.955982	1
Depressed/Non-depressed	TNXB	cg22321671	chr6	32015226	+	OpenSea	Body;TSS1500	Unclassified	-0.0117882	5.17237	-0.233195	0.815771	0.955982	1
Depressed/Non-depressed	TNXB	cg11815438	chr6	32023283	+	OpenSea	Body		0.0291441	6.60955	0.226396	0.821049	0.957832	1
Depressed/Non-depressed	TNXB	cg17235833	chr6	32039176	-	OpenSea	Body		0.00495122	1.66371	0.22294	0.823736	0.957832	1
Depressed/Non-depressed	TNXB	cg24252708	chr6	32046663	-	N_Shore	Body		-0.0149877	6.37788	-0.216628	0.828647	0.958529	1
Depressed/Non-depressed	TNXB	cg10500474	chr6	32016473	+	OpenSea	Body	Unclassified	-0.00979289	5.29116	-0.21396	0.830725	0.958529	1
Depressed/Non-depressed	TNXB	cg03471090	chr6	32039796	+	OpenSea	Body		-0.00811396	4.0266	-0.202203	0.839897	0.96229	1
Depressed/Non-depressed	TNXB	cg19569130	chr6	32036724	+	OpenSea	Body		0.0100785	5.73842	0.201559	0.8404	0.96229	1
Depressed/Non-depressed	TNXB	cg10463626	chr6	32054094	+	N_Shore	Body		0.00706377	3.83069	0.174246	0.86179	0.965759	1
Depressed/Non-depressed	TNXB	cg22547540	chr6	32055007	-	N_Shore	Body	Unclassified	-0.00833304	1.23676	-0.173917	0.862049	0.965759	1
Depressed/Non-depressed	TNXB	cg16485952	chr6	32036743	-	OpenSea	Body		-0.00631625	4.18983	-0.173466	0.862403	0.965759	1
Depressed/Non-depressed	TNXB	cg15398152	chr6	32016535	+	OpenSea	Body	Unclassified	-0.00503499	-0.151508	-0.170505	0.864729	0.965759	1
Depressed/Non-depressed	TNXB	cg23636802	chr6	32054441	+	N_Shore	Body		-0.00401976	1.21117	-0.169384	0.86561	0.965759	1
Depressed/Non-depressed	TNXB	cg06878311	chr6	32043191	-	N_Shelf	Body		0.00430668	2.48095	0.169152	0.865793	0.965759	1
Depressed/Non-depressed	TNXB	cg07717083	chr6	32051857	+	N_Shelf	Body		-0.00763362	2.78575	-0.168933	0.865964	0.965759	1
Depressed/Non-depressed	TNXB	cg07520673	chr6	32019556	+	OpenSea	Body		-0.032975	6.50464	-0.159131	0.873674	0.969734	1
Depressed/Non-depressed	TNXB	cg00661399	chr6	32049177	+	S_Shelf	Body		0.00504106	2.38355	0.152654	0.878774	0.969734	1
Depressed/Non-depressed	FHIT	cg19729536	chr3	60288717	-	OpenSea	Body		-0.00995377	4.51268	-0.152083	0.879225	0.969734	1
Depressed/Non-depressed	TNXB	cg02352370	chr6	32054845	-	N_Shore	Body		-0.00383439	1.32627	-0.138934	0.889596	0.977579	1
Depressed/Non-depressed	TNXB	cg04539172	chr6	32036611	+	OpenSea	Body		0.00326589	2.39022	0.123019	0.902176	0.982902	1
Depressed/Non-depressed	TNXB	cg13199127	chr6	32049196	+	S_Shelf	Body		-0.00497453	3.61747	-0.121417	0.903443	0.982902	1
Depressed/Non-depressed	TNXB	cg05473289	chr6	32016257	+	OpenSea	Body	Unclassified	0.00395699	1.82561	0.111671	0.91116	0.982902	1
Depressed/Non-depressed	TNXB	cg24029082	chr6	32057311	+	S_Shore	Body		0.0283859	9.60536	0.108864	0.913384	0.982902	1
Depressed/Non-depressed	TNXB	cg16195239	chr6	32017024	+	OpenSea	Body		0.0108334	4.70106	0.108537	0.913643	0.982902	1
Depressed/Non-depressed	TNXB	cg15137396	chr6	32039841	+	OpenSea	Body		0.00401587	5.12103	0.105495	0.916054	0.982902	1
Depressed/Non-depressed	TNXB	cg16662408	chr6	32053637	+	N_Shore	Body		-0.00228828	2.17748	-0.101226	0.91944	0.982902	1
Depressed/Non-depressed	TNXB	cg04210056	chr6	32030554	-	OpenSea	Body		0.00716514	5.06698	0.0996978	0.920651	0.982902	1
Depressed/Non-depressed	TNXB	cg19801385	chr6	32041531	-	OpenSea	Body		-0.00446932	6.22975	-0.0849705	0.932342	0.983856	1
Depressed/Non-depressed	TNXB	cg12286154	chr6	32015215	-	OpenSea	Body;TSS1500	Unclassified	-0.00260774	3.45141	-0.0834135	0.933579	0.983856	1
Depressed/Non-depressed	TNXB	cg14698808	chr6	32037632	-	OpenSea	Body		-0.00284284	3.51809	-0.082146	0.934586	0.983856	1
Depressed/Non-depressed	TNXB	cg17484510	chr6	32015326	+	OpenSea	Body;TSS1500	Unclassified	0.00303555	4.11191	0.0818896	0.93479	0.983856	1
Depressed/Non-depressed	TNXB	cg17979173	chr6	32042148	+	OpenSea	Body		0.00787496	8.39227	0.0779214	0.937943	0.983856	1
Depressed/Non-depressed	TNXB	cg21754201	chr6	32032817	+	OpenSea	Body		0.00286985	4.28658	0.0662307	0.947239	0.990145	1
Depressed/Non-depressed	TNXB	cg23858197	chr6	32037421	-	OpenSea	Body		-0.00216426	4.29223	-0.0620186	0.95059	0.990198	1
Depressed/Non-depressed	LTBP3	cg16327477	chr11	65315284	+	Island	Body	Unclassified_Cell_type_specific	0.00123119	0.857963	0.0489569	0.960987	0.990354	1
Depressed/Non-depressed	TNXB	cg14173662	chr6	32043029	-	N_Shelf	Body		0.00156431	3.74655	0.0432486	0.965532	0.990354	1
Depressed/Non-depressed	TNXB	cg21755790	chr6	32041430	+	OpenSea	Body		0.00143139	4.43041	0.0416373	0.966816	0.990354	1
Depressed/Non-depressed	TNXB	cg02600478	chr6	32023332	-	OpenSea	Body		-0.00172682	4.07012	-0.0395851	0.968451	0.990354	1
Depressed/Non-depressed	TNXB	cg14924781	chr6	32038462	+	OpenSea	Body		-0.00184126	4.73093	-0.0394778	0.968536	0.990354	1
Depressed/Non-depressed	TNXB	cg04272615	chr6	32065702	-	S_Shore	Body		0.00100765	4.04574	0.0247188	0.980296	0.990354	1
Depressed/Non-depressed	TNXB	cg19644336	chr6	32037148	-	OpenSea	Body		0.0053056	9.25133	0.0220975	0.982385	0.990354	1
Depressed/Non-depressed	TNXB	cg15717844	chr6	32039999	-	OpenSea	Body		-0.000842665	4.66481	-0.0190022	0.984852	0.990354	1
Depressed/Non-depressed	TNXB	cg26872482	chr6	32051108	+	N_Shelf	Body		0.00111835	3.92565	0.0186398	0.985141	0.990354	1
Depressed/Non-depressed	TNXB	cg18321529	chr6	32056801	+	S_Shore	Body		-0.000763178	5.1167	-0.0180532	0.985609	0.990354	1
Depressed/Non-depressed	LTBP3	cg08676812	chr11	65308423	-	Island	Body	Promoter_Associated	-0.00342167	-10.687	-0.0162418	0.987052	0.990354	1
Depressed/Non-depressed	TNXB	cg15642307	chr6	32061084	-	N_Shelf	Body		-0.000570507	4.64066	-0.00520137	0.995853	0.995853	1
GSE125105
Contrast	Gene	CpG	Chromosome	Position Hg19	Strand	Relation to Island	Relation to Gene	Regulatory feature	logFC	AveExpr	t	P.Value	adj.P.Val	FWE
Depression/Non-depressed	TNXB	cg16318036	chr6	32038045	+	OpenSea	Body		0.134369	1.65443	3.08177	0.00217401	0.59612	1
Depression/Non-depressed	TNXB	cg13606255	chr6	32053100	-	N_Shore	Body		0.070012	0.497351	2.63102	0.00878199	0.59612	1
Depression/Non-depressed	FHIT	cg11815980	chr3	59787974	-	OpenSea	Body		-0.0741968	3.5658	-2.56902	0.0104947	0.59612	1
Depression/Non-depressed	TNXB	cg20170809	chr6	32042947	-	N_Shelf	Body		0.0641999	1.04428	2.54267	0.0113088	0.59612	1
Depression/Non-depressed	TNXB	cg23192864	chr6	32062554	+	N_Shore	Body		-0.0753457	3.28795	-2.44604	0.0147955	0.59612	1
Depression/Non-depressed	TNXB	cg04147642	chr6	32054659	-	N_Shore	Body		-0.0589057	-2.08555	-2.39149	0.0171577	0.59612	1
Depression/Non-depressed	TNXB	cg17066403	chr6	32065028	+	Island	Body	Unclassified_Cell_type_specific	0.0775041	0.0217825	2.35199	0.0190694	0.59612	1
Depression/Non-depressed	TNXB	cg08250055	chr6	32052736	+	N_Shelf	Body		0.0842724	2.84341	2.34353	0.0195026	0.59612	1
Depression/Non-depressed	TNXB	cg14173662	chr6	32043029	-	N_Shelf	Body		0.0570274	1.37547	2.32981	0.0202233	0.59612	1
Depression/Non-depressed	TNXB	cg20759600	chr6	32062528	+	N_Shore	Body		-0.121438	3.0224	-2.32713	0.0203665	0.59612	1
Depression/Non-depressed	TNXB	cg19569130	chr6	32036724	+	OpenSea	Body		0.123233	3.62422	2.32091	0.020703	0.59612	1
Depression/Non-depressed	NCAM1	cg25411363	chr11	113144592	-	OpenSea	Body		0.119334	3.43719	2.32078	0.0207101	0.59612	1
Depression/Non-depressed	TNXB	cg12223960	chr6	32063403	-	N_Shore	Body	Unclassified	0.0524134	0.680966	2.31382	0.0210918	0.59612	1
Depression/Non-depressed	TNXB	cg04539172	chr6	32036611	+	OpenSea	Body		0.113462	1.92104	2.28461	0.0227642	0.59612	1
Depression/Non-depressed	TNXB	cg22474130	chr6	32017048	-	OpenSea	Body		-0.102193	4.01223	-2.26026	0.024245	0.59612	1
Depression/Non-depressed	FHIT	cg27254860	chr3	59983787	-	OpenSea	Body		-0.0721344	2.31825	-2.25727	0.0244326	0.59612	1
Depression/Non-depressed	FHIT	cg01556706	chr3	59804435	-	OpenSea	Body		-0.129029	0.360935	-2.25594	0.0245163	0.59612	1
Depression/Non-depressed	LTBP3	cg09801334	chr11	65315625	-	S_Shore	Body		0.0504448	0.686614	2.25082	0.0248413	0.59612	1
Depression/Non-depressed	TNXB	cg04938317	chr6	32015737	+	OpenSea	Body	Unclassified	-0.096584	3.84347	-2.25048	0.0248631	0.59612	1
Depression/Non-depressed	TNXB	cg02647493	chr6	32019042	-	OpenSea	Body		0.0842618	0.968517	2.2334	0.0259747	0.59612	1
Depression/Non-depressed	TNXB	cg04210056	chr6	32030554	-	OpenSea	Body		0.0623061	2.82926	2.06146	0.0397879	0.86965	1
Depression/Non-depressed	FHIT	cg04835638	chr3	60363505	+	OpenSea	Body		-0.0597534	2.84243	-2.03583	0.0423066	0.882669	1
Depression/Non-depressed	TNXB	cg25369058	chr6	32052596	+	N_Shelf	Body		-0.0619786	2.89315	-2.01077	0.0448993	0.896034	1
Depression/Non-depressed	TNXB	cg19109439	chr6	32025657	+	OpenSea	Body		0.0712883	3.28929	1.99123	0.0470131	0.899125	1
Depression/Non-depressed	TNXB	cg12589456	chr6	32034447	+	OpenSea	Body		-0.0611102	2.86097	-1.95337	0.0513465	0.942721	1
Depression/Non-depressed	NCAM1	cg10490645	chr11	112835124	+	S_Shore	Body		-0.0745769	1.2618	-1.92525	0.0547786	0.967053	1
Depression/Non-depressed	NCAM1	cg20213962	chr11	113143807	+	OpenSea	Body		-0.0565626	3.3249	-1.90311	0.0576137	0.978309	1
Depression/Non-depressed	LTBP3	cg19948253	chr11	65318624	-	N_Shelf	Body		-0.0959159	2.17249	-1.86861	0.0622759	0.978309	1
Depression/Non-depressed	TNXB	cg23623681	chr6	32042797	-	OpenSea	Body		0.063375	1.9036	1.84968	0.0649644	0.978309	1
Depression/Non-depressed	TNXB	cg24029082	chr6	32057311	+	S_Shore	Body		-0.0631675	2.4275	-1.82488	0.0686308	0.978309	1
Depression/Non-depressed	TNXB	cg10308381	chr6	32062393	+	N_Shore	Body		0.070688	3.01341	1.8129	0.070461	0.978309	1
Depression/Non-depressed	TNXB	cg18734829	chr6	32036709	+	OpenSea	Body		0.0989903	3.26555	1.80919	0.0710365	0.978309	1
Depression/Non-depressed	TNXB	cg10750010	chr6	32023527	+	OpenSea	Body		0.100517	2.79128	1.79133	0.0738594	0.978309	1
Depression/Non-depressed	TNXB	cg15048806	chr6	32049373	-	S_Shelf	Body		0.0817421	2.38388	1.77641	0.0762889	0.978309	1
Depression/Non-depressed	TNXB	cg05680111	chr6	32047122	-	S_Shore	Body		0.103222	2.46134	1.77098	0.0771881	0.978309	1
Depression/Non-depressed	TNXB	cg21951797	chr6	32026605	+	OpenSea	Body		0.0480527	3.75928	1.75558	0.0797877	0.978309	1
Depression/Non-depressed	TNXB	cg24138857	chr6	32055079	-	Island	Body	Unclassified	0.0865722	0.338643	1.73685	0.0830442	0.978309	1
Depression/Non-depressed	NCAM1	cg06671962	chr11	113144092	+	OpenSea	Body		-0.103338	1.25072	-1.73609	0.0831793	0.978309	1
Depression/Non-depressed	TNXB	cg13798746	chr6	32038887	+	OpenSea	Body		0.0433182	0.744724	1.73025	0.0842177	0.978309	1
Depression/Non-depressed	FHIT	cg23222057	chr3	59798132	+	OpenSea	Body		-0.0561347	4.06033	-1.70119	0.0895434	0.978309	1
Depression/Non-depressed	TNXB	cg22056544	chr6	32038230	+	OpenSea	Body		0.111395	1.31702	1.69994	0.0897786	0.978309	1
Depression/Non-depressed	TNXB	cg27396048	chr6	32025416	-	OpenSea	Body		-0.0561623	1.79682	-1.66903	0.095753	0.978309	1
Depression/Non-depressed	TNXB	cg11223361	chr6	32023102	-	OpenSea	Body		0.0851297	2.4373	1.65542	0.0984826	0.978309	1
Depression/Non-depressed	TNXB	cg04182226	chr6	32014300	-	OpenSea	Body;TSS1500		0.0584277	0.835764	1.65243	0.0990907	0.978309	1
Depression/Non-depressed	TNXB	cg21830122	chr6	32037653	-	OpenSea	Body		0.084049	2.23549	1.64971	0.099645	0.978309	1
Depression/Non-depressed	TNXB	cg04272615	chr6	32065702	-	S_Shore	Body		0.0646118	2.50709	1.6351	0.102672	0.978309	1
Depression/Non-depressed	TNXB	cg25393613	chr6	32055068	-	Island	Body	Unclassified	0.0842333	0.912154	1.61906	0.10608	0.978309	1
Depression/Non-depressed	TNXB	cg19807376	chr6	32055447	-	Island	Body	Unclassified	-0.0625542	-5.54368	-1.59782	0.110731	0.978309	1
Depression/Non-depressed	TNXB	cg17341118	chr6	32041834	+	OpenSea	Body		0.0393807	4.58824	1.59271	0.111872	0.978309	1
Depression/Non-depressed	TNXB	cg23724858	chr6	32055711	-	S_Shore	Body		0.0427027	-5.84963	1.58124	0.114471	0.978309	1
Depression/Non-depressed	TNXB	cg07810190	chr6	32055046	-	N_Shore	Body	Unclassified	0.0767068	1.22166	1.5598	0.119455	0.978309	1
Depression/Non-depressed	TNXB	cg16416464	chr6	32037735	-	OpenSea	Body		-0.0510975	4.26474	-1.54948	0.121914	0.978309	1
Depression/Non-depressed	TNXB	cg23636802	chr6	32054441	+	N_Shore	Body		0.0517776	1.16043	1.53958	0.12431	0.978309	1
Depression/Non-depressed	NCAM1	cg11994052	chr11	112916105	-	OpenSea	Body		0.0893876	3.16788	1.53702	0.124936	0.978309	1
Depression/Non-depressed	TNXB	cg25596754	chr6	32026610	+	OpenSea	Body		-0.0568508	3.95977	-1.5123	0.131104	0.978309	1
Depression/Non-depressed	DAG1	cg12079597	chr3	49568630	-	OpenSea	Body		-0.0454223	4.05172	-1.49357	0.135934	0.978309	1
Depression/Non-depressed	TNXB	cg02668819	chr6	32057053	+	S_Shore	Body		0.0555511	2.76889	1.48256	0.138837	0.978309	1
Depression/Non-depressed	NCAM1	cg18752041	chr11	113143211	-	OpenSea	Body	Unclassified_Cell_type_specific	0.0768553	2.59701	1.4736	0.141233	0.978309	1
Depression/Non-depressed	TNXB	cg27442047	chr6	32049856	+	S_Shelf	Body		0.0621024	2.30468	1.47358	0.141238	0.978309	1
Depression/Non-depressed	TNXB	cg11815438	chr6	32023283	+	OpenSea	Body		-0.0440671	2.6968	-1.47241	0.141555	0.978309	1
Depression/Non-depressed	TNXB	cg18365536	chr6	32027603	-	OpenSea	Body		0.0714075	2.63196	1.4646	0.143674	0.978309	1
Depression/Non-depressed	TNXB	cg02133510	chr6	32044959	-	N_Shore	Body		0.0519198	2.95954	1.45601	0.146033	0.978309	1
Depression/Non-depressed	TNXB	cg09889836	chr6	32035027	+	OpenSea	Body		-0.0804732	0.593871	-1.45311	0.146836	0.978309	1
Depression/Non-depressed	TNXB	cg08972588	chr6	32014674	-	OpenSea	Body;TSS1500		-0.0493146	0.417078	-1.44641	0.148705	0.978309	1
Depression/Non-depressed	TNXB	cg07306331	chr6	32049354	-	S_Shelf	Body		0.0711147	2.72918	1.44082	0.150277	0.978309	1
Depression/Non-depressed	TNXB	cg00872984	chr6	32063991	+	Island	Body	Unclassified_Cell_type_specific	0.168948	-0.227767	1.43553	0.151776	0.978309	1
Depression/Non-depressed	TNXB	cg25962829	chr6	32043676	+	N_Shelf	Body		0.0593676	1.64995	1.42082	0.156008	0.978309	1
Depression/Non-depressed	TNXB	cg13409674	chr6	32014476	+	OpenSea	Body;TSS1500		-0.082511	-0.577829	-1.41842	0.156706	0.978309	1
Depression/Non-depressed	TNXB	cg20331241	chr6	32052409	-	N_Shelf	Body		-0.0324169	5.97959	-1.41465	0.157808	0.978309	1
Depression/Non-depressed	TNXB	cg26872482	chr6	32051108	+	N_Shelf	Body		0.0467343	2.86493	1.40376	0.161025	0.978309	1
Depression/Non-depressed	LTBP3	cg04948284	chr11	65313608	+	N_Shore	Body	Promoter_Associated	-0.076887	-1.65356	-1.38455	0.166823	0.978309	1
Depression/Non-depressed	TNXB	cg15642307	chr6	32061084	-	N_Shelf	Body		-0.0514311	0.937403	-1.38022	0.168151	0.978309	1
Depression/Non-depressed	TNXB	cg10783204	chr6	32065011	-	Island	Body	Unclassified_Cell_type_specific	0.0380164	0.515798	1.37721	0.169079	0.978309	1
Depression/Non-depressed	TNXB	cg23186098	chr6	32056119	+	S_Shore	Body		0.0506975	1.94012	1.37361	0.170193	0.978309	1
Depression/Non-depressed	TNXB	cg24405291	chr6	32050905	-	S_Shelf	Body		0.0353439	1.46321	1.37001	0.171315	0.978309	1
Depression/Non-depressed	TNXB	cg10667207	chr6	32035188	+	OpenSea	Body		-0.0587039	2.79112	-1.36796	0.171953	0.978309	1
Depression/Non-depressed	TNXB	cg21960265	chr6	32015635	+	OpenSea	Body	Unclassified	-0.0907316	4.36268	-1.36545	0.172739	0.978309	1
Depression/Non-depressed	TNXB	cg13205613	chr6	32042351	+	OpenSea	Body		0.0465127	1.95263	1.36493	0.172905	0.978309	1
Depression/Non-depressed	FHIT	cg20517149	chr3	59960363	+	OpenSea	Body		-0.0420065	1.91807	-1.36318	0.173455	0.978309	1
Depression/Non-depressed	LTBP3	cg24392577	chr11	65314556	-	N_Shore	Body	Promoter_Associated	0.190942	-3.67872	1.3497	0.177737	0.978309	1
Depression/Non-depressed	TNXB	cg02989255	chr6	32063774	+	Island	Body	Unclassified	0.0903353	0.717436	1.34254	0.180046	0.978309	1
Depression/Non-depressed	LTBP3	cg07408779	chr11	65315205	+	Island	Body	Unclassified_Cell_type_specific	0.0374495	0.394716	1.34077	0.180619	0.978309	1
Depression/Non-depressed	TNXB	cg27081346	chr6	32064692	+	Island	Body	Unclassified_Cell_type_specific	0.115271	-3.37756	1.33536	0.182381	0.978309	1
Depression/Non-depressed	NCAM1	cg02323699	chr11	113135432	+	OpenSea	3'UTR;Body		0.0458561	0.96161	1.30334	0.193075	0.978309	1
Depression/Non-depressed	TNXB	cg07122553	chr6	32020425	-	OpenSea	Body		0.063216	2.13939	1.30084	0.193928	0.978309	1
Depression/Non-depressed	TNXB	cg15212833	chr6	32048463	-	S_Shore	Body		-0.0444102	2.84322	-1.29814	0.194853	0.978309	1
Depression/Non-depressed	TNXB	cg25772658	chr6	32038027	+	OpenSea	Body		-0.0609343	2.31902	-1.29063	0.197443	0.978309	1
Depression/Non-depressed	TNXB	cg14737484	chr6	32054561	+	N_Shore	Body		-0.0776101	-0.406684	-1.29032	0.19755	0.978309	1
Depression/Non-depressed	TNXB	cg17031787	chr6	32049235	-	S_Shelf	Body		-0.0900288	4.19978	-1.29006	0.197642	0.978309	1
Depression/Non-depressed	TNXB	cg23641899	chr6	32061318	+	N_Shelf	Body		0.0521945	1.69085	1.27934	0.201385	0.978309	1
Depression/Non-depressed	TNXB	cg16485952	chr6	32036743	-	OpenSea	Body		-0.0667818	3.12938	-1.27412	0.203227	0.978309	1
Depression/Non-depressed	TNXB	cg00169019	chr6	32056438	+	S_Shore	Body		-0.0654103	3.11992	-1.27033	0.204572	0.978309	1
Depression/Non-depressed	TNXB	cg14669361	chr6	32038747	-	OpenSea	Body		0.0667968	2.55917	1.25953	0.208441	0.978309	1
Depression/Non-depressed	TNXB	cg07485305	chr6	32044179	-	N_Shelf	Body		0.0593782	2.82276	1.25483	0.21014	0.978309	1
Depression/Non-depressed	TNXB	cg12409083	chr6	32055072	-	Island	Body	Unclassified	0.064572	0.578008	1.24955	0.212064	0.978309	1
Depression/Non-depressed	TNXB	cg10365886	chr6	32063874	+	Island	Body		0.200872	1.61138	1.24439	0.213954	0.978309	1
Depression/Non-depressed	TNXB	cg06580770	chr6	32054790	-	N_Shore	Body		0.0421006	1.38716	1.24211	0.214791	0.978309	1
Depression/Non-depressed	TNXB	cg08111284	chr6	32057125	-	S_Shore	Body		0.0390443	1.39193	1.23973	0.21567	0.978309	1
Depression/Non-depressed	TNXB	cg17235833	chr6	32039176	-	OpenSea	Body		0.0415153	1.64215	1.23833	0.216189	0.978309	1
Depression/Non-depressed	TNXB	cg02272968	chr6	32015773	-	OpenSea	Body	Unclassified	0.0541947	0.407159	1.23101	0.218913	0.978309	1
Depression/Non-depressed	TNXB	cg16673412	chr6	32062885	-	N_Shore	Body		0.0396101	1.53995	1.20405	0.229155	0.978309	1
Depression/Non-depressed	LTBP3	cg11802864	chr11	65308245	-	Island	Body	Promoter_Associated	-0.0217466	-5.76505	-1.20264	0.229697	0.978309	1
Depression/Non-depressed	TNXB	cg15318957	chr6	32044104	-	N_Shelf	Body		0.0430407	2.86343	1.19736	0.231749	0.978309	1
Depression/Non-depressed	TNXB	cg03421270	chr6	32064153	+	Island	Body	Unclassified_Cell_type_specific	0.0518141	0.277088	1.1955	0.232472	0.978309	1
Depression/Non-depressed	TNXB	cg21460606	chr6	32055402	-	Island	Body	Unclassified	-0.0320994	-5.40241	-1.18627	0.236091	0.978309	1
Depression/Non-depressed	TNXB	cg13665850	chr6	32015175	+	OpenSea	Body;TSS1500	Unclassified	0.060185	2.98204	1.18626	0.236096	0.978309	1
Depression/Non-depressed	LTBP3	cg08676812	chr11	65308423	-	Island	Body	Promoter_Associated	0.0285738	-5.50655	1.17735	0.239628	0.978309	1
Depression/Non-depressed	TNXB	cg08661360	chr6	32016247	+	OpenSea	Body	Unclassified	0.0426474	0.595999	1.17106	0.242145	0.978309	1
Depression/Non-depressed	LTBP3	cg14240304	chr11	65323116	-	N_Shore	Body;5'UTR	Unclassified_Cell_type_specific	0.0557662	2.00623	1.17086	0.242228	0.978309	1
Depression/Non-depressed	TNXB	cg04037640	chr6	32065034	+	Island	Body	Unclassified_Cell_type_specific	0.0354841	-0.0502087	1.15717	0.247771	0.978309	1
Depression/Non-depressed	TNXB	cg16662408	chr6	32053637	+	N_Shore	Body		0.033878	0.937518	1.15326	0.249369	0.978309	1
Depression/Non-depressed	TNXB	cg26266427	chr6	32063838	+	Island	Body		0.105611	0.749305	1.15296	0.249489	0.978309	1
Depression/Non-depressed	TNXB	cg13540981	chr6	32011506	+	OpenSea	Body		0.0511063	1.37165	1.14838	0.251375	0.978309	1
Depression/Non-depressed	NCAM1	cg10518282	chr11	113126146	-	OpenSea	Body		-0.0282043	2.85572	-1.14338	0.253442	0.978309	1
Depression/Non-depressed	FHIT	cg07351758	chr3	59752350	-	OpenSea	Body		-0.0334383	3.01604	-1.14199	0.254019	0.978309	1
Depression/Non-depressed	TNXB	cg01033871	chr6	32064837	+	Island	Body	Unclassified_Cell_type_specific	0.0461118	-1.33387	1.13573	0.256627	0.978309	1
Depression/Non-depressed	TNXB	cg24009362	chr6	32051584	+	N_Shelf	Body		0.0311277	2.64863	1.13318	0.257696	0.978309	1
Depression/Non-depressed	TNXB	cg03762591	chr6	32040379	-	OpenSea	Body		-0.0417253	1.16986	-1.12223	0.262317	0.978309	1
Depression/Non-depressed	TNXB	cg10812186	chr6	32055146	-	Island	Body		0.0789301	-0.773958	1.11953	0.263466	0.978309	1
Depression/Non-depressed	TNXB	cg17675724	chr6	32031436	-	OpenSea	Body		-0.0288731	2.77639	-1.11935	0.26354	0.978309	1
Depression/Non-depressed	TNXB	cg09548893	chr6	32028946	+	OpenSea	Body		0.0402472	3.85591	1.11563	0.265129	0.978309	1
Depression/Non-depressed	NCAM1	cg20297670	chr11	112916250	+	OpenSea	Body		-0.0416062	1.45443	-1.11525	0.265293	0.978309	1
Depression/Non-depressed	TNXB	cg27428104	chr6	32044496	-	N_Shelf	Body		-0.0445165	-0.118491	-1.104	0.270137	0.978309	1
Depression/Non-depressed	TNXB	cg04344233	chr6	32027379	+	OpenSea	Body		0.0624023	1.48763	1.09858	0.272495	0.978309	1
Depression/Non-depressed	TNXB	cg09911881	chr6	32020377	+	OpenSea	Body		-0.0593704	3.66863	-1.09611	0.273571	0.978309	1
Depression/Non-depressed	TNXB	cg24475062	chr6	32063394	-	N_Shore	Body	Unclassified	0.0305375	1.49879	1.08564	0.278174	0.978309	1
Depression/Non-depressed	TNXB	cg25375757	chr6	32014739	-	OpenSea	Body;TSS1500		-0.0305921	1.36459	-1.07806	0.28154	0.978309	1
Depression/Non-depressed	TNXB	cg08362880	chr6	32053600	-	N_Shore	Body		-0.0359212	-0.353363	-1.06441	0.287667	0.978309	1
Depression/Non-depressed	TNXB	cg01716499	chr6	32011570	-	OpenSea	Body		-0.0279235	0.807807	-1.05859	0.290312	0.978309	1
Depression/Non-depressed	NCAM1	cg05883690	chr11	112837374	+	S_Shelf	Body		-0.0352423	2.27749	-1.05374	0.292522	0.978309	1
Depression/Non-depressed	TNXB	cg02270895	chr6	32031820	-	OpenSea	Body		-0.0365461	0.507669	-1.0515	0.293549	0.978309	1
Depression/Non-depressed	DAG1	cg18648997	chr3	49568660	-	OpenSea	Body		-0.0326812	4.27237	-1.04425	0.296884	0.978309	1
Depression/Non-depressed	TNXB	cg07518714	chr6	32064945	+	Island	Body	Unclassified_Cell_type_specific	0.0480232	0.694135	1.0225	0.307049	0.978309	1
Depression/Non-depressed	TNXB	cg17295739	chr6	32049513	-	S_Shelf	Body		-0.0417758	3.47463	-1.02098	0.307771	0.978309	1
Depression/Non-depressed	TNXB	cg12338202	chr6	32047223	-	S_Shore	Body		0.0551564	3.27729	1.0171	0.309608	0.978309	1
Depression/Non-depressed	TNXB	cg19964491	chr6	32016236	-	OpenSea	Body	Unclassified	-0.0723526	-2.29114	-1.00633	0.314757	0.978309	1
Depression/Non-depressed	TNXB	cg03471090	chr6	32039796	+	OpenSea	Body		0.0368805	2.23218	1.00353	0.316103	0.978309	1
Depression/Non-depressed	FHIT	cg23737061	chr3	60226328	-	OpenSea	Body		0.0390965	0.373945	0.992528	0.321432	0.978309	1
Depression/Non-depressed	LTBP3	cg21890820	chr11	65308645	-	S_Shore	Body	Promoter_Associated	-0.0512017	-3.24038	-0.989478	0.322919	0.978309	1
Depression/Non-depressed	TNXB	cg06696874	chr6	32048632	+	S_Shore	Body		0.033822	1.96878	0.982246	0.326465	0.978309	1
Depression/Non-depressed	DAG1	cg12907199	chr3	49568796	+	OpenSea	Body		-0.0242605	3.26226	-0.982063	0.326555	0.978309	1
Depression/Non-depressed	TNXB	cg03204140	chr6	32045337	+	N_Shore	Body		0.0413642	2.48521	0.97317	0.330951	0.978309	1
Depression/Non-depressed	TNXB	cg07520673	chr6	32019556	+	OpenSea	Body		-0.0354455	2.28436	-0.963512	0.335768	0.978309	1
Depression/Non-depressed	DAG1	cg11804953	chr3	49569791	+	OpenSea	Body		-0.0394742	4.0574	-0.958831	0.338118	0.978309	1
Depression/Non-depressed	TNXB	cg18330047	chr6	32064783	+	Island	Body	Unclassified_Cell_type_specific	0.074205	-2.07738	0.957459	0.33881	0.978309	1
Depression/Non-depressed	TNXB	cg27387193	chr6	32064032	+	Island	Body	Unclassified_Cell_type_specific	0.0992815	-0.0435826	0.956142	0.339474	0.978309	1
Depression/Non-depressed	TNXB	cg01188191	chr6	32047349	-	S_Shore	Body		0.0350882	-1.2176	0.95582	0.339637	0.978309	1
Depression/Non-depressed	TNXB	cg27073361	chr6	32038177	+	OpenSea	Body		-0.052595	2.07534	-0.955455	0.33982	0.978309	1
Depression/Non-depressed	LTBP3	cg22053861	chr11	65318683	-	N_Shelf	Body		-0.0157966	6.04672	-0.955103	0.339999	0.978309	1
Depression/Non-depressed	TNXB	cg26571759	chr6	32011583	+	OpenSea	Body		0.0462465	2.7148	0.948777	0.343204	0.978309	1
Depression/Non-depressed	TNXB	cg03178887	chr6	32027402	-	OpenSea	Body		0.0299939	3.8609	0.946865	0.344176	0.978309	1
Depression/Non-depressed	TNXB	cg05298224	chr6	32016360	-	OpenSea	Body	Unclassified	0.0322247	-1.11855	0.945309	0.344969	0.978309	1
Depression/Non-depressed	TNXB	cg05067717	chr6	32051067	-	N_Shelf	Body		0.0250334	0.451519	0.939576	0.3479	0.978309	1
Depression/Non-depressed	TNXB	cg15697476	chr6	32055474	-	Island	Body	Unclassified	-0.0601806	-5.57494	-0.934218	0.350653	0.978309	1
Depression/Non-depressed	TNXB	cg08951901	chr6	32052293	-	N_Shelf	Body		-0.0387261	5.7183	-0.927938	0.353898	0.978309	1
Depression/Non-depressed	TNXB	cg16195239	chr6	32017024	+	OpenSea	Body		0.0313849	4.51951	0.925883	0.354964	0.978309	1
Depression/Non-depressed	LTBP3	cg23272978	chr11	65315030	-	Island	Body	Unclassified_Cell_type_specific	0.0922888	2.53067	0.924688	0.355585	0.978309	1
Depression/Non-depressed	TNXB	cg09102573	chr6	32023251	-	OpenSea	Body		0.0262533	3.38271	0.914885	0.360704	0.978309	1
Depression/Non-depressed	TNXB	cg16651678	chr6	32023409	+	OpenSea	Body		-0.0291844	2.51457	-0.909124	0.363733	0.978309	1
Depression/Non-depressed	TNXB	cg01337207	chr6	32063835	+	Island	Body		0.0902795	0.58584	0.9034	0.366759	0.978309	1
Depression/Non-depressed	TNXB	cg03556669	chr6	32064497	+	Island	Body		0.0858855	-1.87966	0.899219	0.368979	0.978309	1
Depression/Non-depressed	TNXB	cg04841389	chr6	32015083	-	OpenSea	Body;TSS1500		0.0333148	0.845029	0.89001	0.373899	0.978309	1
Depression/Non-depressed	TNXB	cg20129073	chr6	32027528	-	OpenSea	Body		0.0391866	2.81591	0.882683	0.377842	0.978309	1
Depression/Non-depressed	TNXB	cg25472539	chr6	32037978	+	OpenSea	Body		0.0549927	4.06133	0.881777	0.378332	0.978309	1
Depression/Non-depressed	TNXB	cg05473289	chr6	32016257	+	OpenSea	Body	Unclassified	0.0284772	0.708072	0.879547	0.379538	0.978309	1
Depression/Non-depressed	TNXB	cg05889186	chr6	32064842	+	Island	Body	Unclassified_Cell_type_specific	0.04391	-1.00379	0.878533	0.380087	0.978309	1
Depression/Non-depressed	TNXB	cg10500474	chr6	32016473	+	OpenSea	Body	Unclassified	0.0375723	2.82703	0.878406	0.380155	0.978309	1
Depression/Non-depressed	TNXB	cg09115485	chr6	32014605	+	OpenSea	Body;TSS1500		0.0316034	1.52096	0.868421	0.38559	0.978309	1
Depression/Non-depressed	TNXB	cg20414186	chr6	32064491	+	Island	Body		0.0864125	-3.492	0.865715	0.387072	0.978309	1
Depression/Non-depressed	LTBP3	cg17969560	chr11	65324768	-	N_Shore	Body;5'UTR	Unclassified	0.0210385	0.447452	0.856497	0.392143	0.978309	1
Depression/Non-depressed	TNXB	cg01785906	chr6	32065659	+	S_Shore	Body		0.0290569	2.22959	0.853766	0.393654	0.978309	1
Depression/Non-depressed	TNXB	cg07524919	chr6	32063901	+	Island	Body	Unclassified_Cell_type_specific	0.104469	0.076918	0.848732	0.396447	0.978309	1
Depression/Non-depressed	TNXB	cg18431489	chr6	32048449	+	S_Shore	Body		0.0292288	-0.0822763	0.848339	0.396665	0.978309	1
Depression/Non-depressed	TNXB	cg06671964	chr6	32052105	+	N_Shelf	Body		0.0281183	2.63939	0.847429	0.397171	0.978309	1
Depression/Non-depressed	TNXB	cg23814714	chr6	32056735	+	S_Shore	Body		0.0536355	4.44529	0.846354	0.39777	0.978309	1
Depression/Non-depressed	TNXB	cg10859681	chr6	32040377	-	OpenSea	Body		0.03214	1.43506	0.838301	0.402272	0.978309	1
Depression/Non-depressed	TNXB	cg11431261	chr6	32015297	-	OpenSea	Body;TSS1500	Unclassified	0.0311223	0.40148	0.83726	0.402856	0.978309	1
Depression/Non-depressed	TNXB	cg06539391	chr6	32053641	+	N_Shore	Body		-0.0224158	-0.545588	-0.830569	0.406623	0.978309	1
Depression/Non-depressed	TNXB	cg04172115	chr6	32053728	+	N_Shore	Body		-0.0271943	1.72447	-0.82104	0.412024	0.978309	1
Depression/Non-depressed	TNXB	cg20116929	chr6	32049825	-	S_Shelf	Body		0.0362171	3.2252	0.81888	0.413255	0.978309	1
Depression/Non-depressed	TNXB	cg15712520	chr6	32049263	+	S_Shelf	Body		0.0310374	2.25769	0.818064	0.41372	0.978309	1
Depression/Non-depressed	TNXB	cg11554421	chr6	32016690	-	OpenSea	Body	Unclassified	0.0370882	3.55971	0.817827	0.413855	0.978309	1
Depression/Non-depressed	TNXB	cg05423418	chr6	32044254	-	N_Shelf	Body		-0.0431839	2.36673	-0.816859	0.414408	0.978309	1
Depression/Non-depressed	FHIT	cg02923224	chr3	60133085	+	OpenSea	Body		0.0370265	2.11672	0.816503	0.414611	0.978309	1
Depression/Non-depressed	TNXB	cg14698808	chr6	32037632	-	OpenSea	Body		0.0460704	2.45057	0.815585	0.415135	0.978309	1
Depression/Non-depressed	FHIT	cg17087356	chr3	59749626	+	OpenSea	Body		0.0276622	3.49854	0.811929	0.417228	0.978309	1
Depression/Non-depressed	TNXB	cg13069985	chr6	32037018	+	OpenSea	Body		0.0513	3.45353	0.798827	0.424779	0.978309	1
Depression/Non-depressed	TNXB	cg09996288	chr6	32055517	-	Island	Body	Unclassified	0.0144028	-6.18597	0.782154	0.434503	0.978309	1
Depression/Non-depressed	TNXB	cg07910408	chr6	32023249	-	OpenSea	Body		-0.0217815	3.27979	-0.7798	0.435887	0.978309	1
Depression/Non-depressed	TNXB	cg17484510	chr6	32015326	+	OpenSea	Body;TSS1500	Unclassified	-0.0337166	2.32627	-0.772379	0.440264	0.978309	1
Depression/Non-depressed	TNXB	cg13698691	chr6	32064660	+	Island	Body	Unclassified_Cell_type_specific	-0.0586988	-2.74682	-0.76865	0.442473	0.978309	1
Depression/Non-depressed	TNXB	cg17001689	chr6	32055525	-	Island	Body	Unclassified	0.0261738	-6.2359	0.765599	0.444285	0.978309	1
Depression/Non-depressed	TNXB	cg18876015	chr6	32042124	+	OpenSea	Body		0.0317369	3.85196	0.759314	0.448031	0.978309	1
Depression/Non-depressed	TNXB	cg16834823	chr6	32064218	+	Island	Body	Unclassified_Cell_type_specific	0.0917846	-0.708373	0.749688	0.453804	0.978309	1
Depression/Non-depressed	TNXB	cg02996364	chr6	32047711	+	S_Shore	Body		-0.0296917	2.50875	-0.744501	0.456932	0.978309	1
Depression/Non-depressed	TNXB	cg19879189	chr6	32019178	+	OpenSea	Body		-0.0232961	2.52533	-0.740929	0.459093	0.978309	1
Depression/Non-depressed	TNXB	cg01569346	chr6	32064148	+	Island	Body	Unclassified_Cell_type_specific	0.0525476	-0.267831	0.739678	0.459851	0.978309	1
Depression/Non-depressed	TNXB	cg15540749	chr6	32028831	-	OpenSea	Body		-0.0207949	-0.215453	-0.735702	0.462266	0.978309	1
Depression/Non-depressed	TNXB	cg27337194	chr6	32036911	-	OpenSea	Body		0.0380815	3.9311	0.735232	0.462552	0.978309	1
Depression/Non-depressed	TNXB	cg12843528	chr6	32016803	+	OpenSea	Body	Unclassified	0.0251453	3.32706	0.733752	0.463452	0.978309	1
Depression/Non-depressed	TNXB	cg22709071	chr6	32041613	-	OpenSea	Body		0.0285015	3.29588	0.732636	0.464132	0.978309	1
Depression/Non-depressed	TNXB	cg11608893	chr6	32059542	+	N_Shelf	Body		-0.0191445	2.88777	-0.728681	0.466547	0.978309	1
Depression/Non-depressed	TNXB	cg16059979	chr6	32050927	-	S_Shelf	Body		0.0152466	0.902155	0.725498	0.468494	0.978309	1
Depression/Non-depressed	TNXB	cg08895562	chr6	32034322	+	OpenSea	Body		-0.0287753	1.75018	-0.724437	0.469145	0.978309	1
Depression/Non-depressed	TNXB	cg04258926	chr6	32057341	-	S_Shore	Body		0.0324802	1.56729	0.722176	0.470532	0.978309	1
Depression/Non-depressed	TNXB	cg11361049	chr6	32059166	+	S_Shelf	Body		-0.0183355	2.46482	-0.717199	0.473595	0.978309	1
Depression/Non-depressed	TNXB	cg21624533	chr6	32022542	-	OpenSea	Body		-0.0273982	2.24888	-0.716891	0.473784	0.978309	1
Depression/Non-depressed	TNXB	cg12003024	chr6	32025453	-	OpenSea	Body		-0.019624	2.16205	-0.716471	0.474043	0.978309	1
Depression/Non-depressed	TNXB	cg22851080	chr6	32044404	-	N_Shelf	Body		-0.0401404	-3.32946	-0.714074	0.475523	0.978309	1
Depression/Non-depressed	TNXB	cg20471413	chr6	32055135	-	Island	Body		0.0354268	-0.00773416	0.706706	0.480086	0.978309	1
Depression/Non-depressed	NCAM1	cg18891037	chr11	113145856	-	OpenSea	Body		0.0214235	3.55156	0.705212	0.481015	0.978309	1
Depression/Non-depressed	FHIT	cg05645292	chr3	59795625	-	OpenSea	Body	Unclassified_Cell_type_specific	0.0313641	-0.318374	0.702413	0.482757	0.978309	1
Depression/Non-depressed	TNXB	cg10463626	chr6	32054094	+	N_Shore	Body		-0.0314386	3.13623	-0.702181	0.482901	0.978309	1
Depression/Non-depressed	TNXB	cg23760574	chr6	32038097	-	OpenSea	Body		-0.0212866	1.18456	-0.700692	0.483829	0.978309	1
Depression/Non-depressed	TNXB	cg00356500	chr6	32028152	+	OpenSea	Body		0.0364599	2.82427	0.700354	0.48404	0.978309	1
Depression/Non-depressed	TNXB	cg25549720	chr6	32058851	-	S_Shelf	Body		0.030288	3.08746	0.697811	0.485628	0.978309	1
Depression/Non-depressed	TNXB	cg01485117	chr6	32064677	+	Island	Body	Unclassified_Cell_type_specific	0.0535971	-2.18388	0.693598	0.488264	0.978309	1
Depression/Non-depressed	FHIT	cg13745692	chr3	60065489	-	OpenSea	Body		0.0231285	2.64128	0.692461	0.488977	0.978309	1
Depression/Non-depressed	FHIT	cg25921543	chr3	59980762	+	OpenSea	Body		0.0218403	2.94338	0.687829	0.491887	0.978309	1
Depression/Non-depressed	TNXB	cg07441854	chr6	32014893	-	OpenSea	Body;TSS1500		-0.0247939	2.15642	-0.681291	0.496011	0.978309	1
Depression/Non-depressed	LTBP3	cg23743554	chr11	65321226	-	Island	Body	Unclassified	0.0447754	1.06758	0.676715	0.498908	0.978309	1
Depression/Non-depressed	TNXB	cg00355613	chr6	32064956	+	Island	Body	Unclassified_Cell_type_specific	0.0249753	-0.399633	0.674254	0.500469	0.978309	1
Depression/Non-depressed	TNXB	cg18178010	chr6	32055629	-	S_Shore	Body	Unclassified	-0.0170581	-5.31859	-0.673391	0.501017	0.978309	1
Depression/Non-depressed	TNXB	cg04293778	chr6	32016426	+	OpenSea	Body	Unclassified	0.018818	0.0645467	0.671307	0.502343	0.978309	1
Depression/Non-depressed	NCAM1	cg07749724	chr11	112832480	-	N_Shore	Body	Unclassified_Cell_type_specific	-0.0166506	-5.30422	-0.667287	0.504904	0.978309	1
Depression/Non-depressed	TNXB	cg07717083	chr6	32051857	+	N_Shelf	Body		0.0236888	2.24998	0.667134	0.505002	0.978309	1
Depression/Non-depressed	NCAM1	cg08743050	chr11	113113936	+	OpenSea	Body		0.0443303	-0.399182	0.666789	0.505222	0.978309	1
Depression/Non-depressed	TNXB	cg22825871	chr6	32043561	+	N_Shelf	Body		0.0258624	2.02157	0.663228	0.507498	0.978309	1
Depression/Non-depressed	TNXB	cg06324507	chr6	32051999	-	N_Shelf	Body		-0.0150817	1.07685	-0.662166	0.508177	0.978309	1
Depression/Non-depressed	TNXB	cg00661399	chr6	32049177	+	S_Shelf	Body		-0.0490074	3.0089	-0.658909	0.510265	0.978309	1
Depression/Non-depressed	TNXB	cg08026412	chr6	32016678	+	OpenSea	Body	Unclassified	-0.0168562	3.49032	-0.658198	0.510721	0.978309	1
Depression/Non-depressed	TNXB	cg14196170	chr6	32063595	+	Island	Body	Unclassified	0.034187	1.20736	0.650128	0.515915	0.978309	1
Depression/Non-depressed	TNXB	cg20243424	chr6	32059605	+	N_Shelf	Body		0.0260555	2.03303	0.646261	0.518414	0.978309	1
Depression/Non-depressed	TNXB	cg18102337	chr6	32064810	+	Island	Body	Unclassified_Cell_type_specific	0.0338345	-1.02615	0.63547	0.52542	0.978309	1
Depression/Non-depressed	TNXB	cg19134644	chr6	32063126	-	N_Shore	Body		-0.0297538	4.74862	-0.63302	0.527017	0.978309	1
Depression/Non-depressed	TNXB	cg02151997	chr6	32060791	+	N_Shelf	Body		-0.0222534	2.45251	-0.629094	0.529582	0.978309	1
Depression/Non-depressed	TNXB	cg26997880	chr6	32055370	-	Island	Body	Unclassified	0.0253017	-3.04515	0.627229	0.530803	0.978309	1
Depression/Non-depressed	NCAM1	cg07570298	chr11	113125329	+	OpenSea	Body		0.0251832	2.1491	0.62308	0.533523	0.978309	1
Depression/Non-depressed	TNXB	cg18630580	chr6	32038185	+	OpenSea	Body		0.0348648	1.95974	0.62265	0.533805	0.978309	1
Depression/Non-depressed	TNXB	cg22547540	chr6	32055007	-	N_Shore	Body	Unclassified	0.0320004	0.723664	0.621305	0.534689	0.978309	1
Depression/Non-depressed	TNXB	cg11289677	chr6	32049829	-	S_Shelf	Body		-0.0318982	3.53296	-0.620416	0.535274	0.978309	1
Depression/Non-depressed	LTBP3	cg07873178	chr11	65307616	-	Island	Body	Promoter_Associated	0.0290017	-6.2425	0.620398	0.535286	0.978309	1
Depression/Non-depressed	TNXB	cg21048260	chr6	32039911	+	OpenSea	Body		0.0242146	2.33129	0.620368	0.535305	0.978309	1
Depression/Non-depressed	TNXB	cg15793329	chr6	32064749	+	Island	Body	Unclassified_Cell_type_specific	0.0299974	-1.22565	0.618057	0.536826	0.978309	1
Depression/Non-depressed	TNXB	cg00238362	chr6	32038011	+	OpenSea	Body		-0.023291	2.23838	-0.617982	0.536875	0.978309	1
Depression/Non-depressed	TNXB	cg15196197	chr6	32064573	+	Island	Body	Unclassified_Cell_type_specific	-0.0868806	-3.30233	-0.612807	0.540289	0.978309	1
Depression/Non-depressed	LTBP3	cg23495995	chr11	65311181	+	N_Shelf	Body	Unclassified_Cell_type_specific	0.0240058	1.81773	0.59887	0.549537	0.978309	1
Depression/Non-depressed	TNXB	cg26577836	chr6	32036848	-	OpenSea	Body		-0.0369091	2.36475	-0.590261	0.555289	0.978309	1
Depression/Non-depressed	TNXB	cg08516507	chr6	32064206	+	Island	Body	Unclassified_Cell_type_specific	0.055631	-1.97608	0.585232	0.558662	0.978309	1
Depression/Non-depressed	TNXB	cg06892049	chr6	32055738	+	S_Shore	Body		-0.0165968	-2.06692	-0.584419	0.559209	0.978309	1
Depression/Non-depressed	TNXB	cg11493661	chr6	32016239	-	OpenSea	Body	Unclassified	-0.0440214	-2.27132	-0.581496	0.561174	0.978309	1
Depression/Non-depressed	TNXB	cg23858197	chr6	32037421	-	OpenSea	Body		0.0218692	2.47472	0.580311	0.561973	0.978309	1
Depression/Non-depressed	TNXB	cg02628680	chr6	32015618	-	OpenSea	Body	Unclassified	-0.0185463	-0.28694	-0.578659	0.563086	0.978309	1
Depression/Non-depressed	TNXB	cg11576405	chr6	32053748	-	N_Shore	Body		0.0165077	1.61737	0.569542	0.56925	0.978309	1
Depression/Non-depressed	TNXB	cg05471725	chr6	32049845	-	S_Shelf	Body		-0.0193485	4.39154	-0.562869	0.573783	0.978309	1
Depression/Non-depressed	TNXB	cg20407792	chr6	32044203	-	N_Shelf	Body		0.0137509	4.13216	0.559819	0.57586	0.978309	1
Depression/Non-depressed	TNXB	cg15163719	chr6	32052212	-	N_Shelf	Body		0.0196209	1.50964	0.558457	0.576788	0.978309	1
Depression/Non-depressed	TNXB	cg17146473	chr6	32052428	-	N_Shelf	Body		-0.0155348	5.8455	-0.557406	0.577506	0.978309	1
Depression/Non-depressed	TNXB	cg08277291	chr6	32037426	+	OpenSea	Body		0.0325559	2.66958	0.555882	0.578546	0.978309	1
Depression/Non-depressed	TNXB	cg18319635	chr6	32016602	-	OpenSea	Body	Unclassified	0.0274461	2.51268	0.55584	0.578575	0.978309	1
Depression/Non-depressed	TNXB	cg14062899	chr6	32065211	-	S_Shore	Body		-0.0306761	3.03642	-0.553086	0.580458	0.978309	1
Depression/Non-depressed	TNXB	cg07654762	chr6	32030226	-	OpenSea	Body		0.0344923	3.04487	0.550734	0.582068	0.978309	1
Depression/Non-depressed	TNXB	cg00211961	chr6	32042099	+	OpenSea	Body		0.0218078	3.70335	0.549981	0.582584	0.978309	1
Depression/Non-depressed	TNXB	cg18242368	chr6	32036954	-	OpenSea	Body		0.020669	2.46803	0.547369	0.584375	0.978309	1
Depression/Non-depressed	TNXB	cg17471193	chr6	32056667	+	S_Shore	Body		0.0270786	4.30691	0.545985	0.585326	0.978309	1
Depression/Non-depressed	TNXB	cg15398152	chr6	32016535	+	OpenSea	Body	Unclassified	-0.0340792	-0.569739	-0.544705	0.586205	0.978309	1
Depression/Non-depressed	NCAM1	cg27255672	chr11	113049176	+	OpenSea	Body		-0.0343784	3.01649	-0.539984	0.589454	0.978309	1
Depression/Non-depressed	TNXB	cg12286154	chr6	32015215	-	OpenSea	Body;TSS1500	Unclassified	0.0193026	2.06461	0.537337	0.591279	0.978309	1
Depression/Non-depressed	TNXB	cg17755604	chr6	32056637	+	S_Shore	Body		-0.0294684	3.42988	-0.534478	0.593254	0.978309	1
Depression/Non-depressed	TNXB	cg02550722	chr6	32048679	+	S_Shore	Body		0.0199289	0.526052	0.533795	0.593726	0.978309	1
Depression/Non-depressed	NCAM1	cg11946963	chr11	113143736	+	OpenSea	Body		-0.0210854	1.01139	-0.533141	0.594178	0.978309	1
Depression/Non-depressed	TNXB	cg09474017	chr6	32016368	-	OpenSea	Body	Unclassified	0.0335964	-1.89101	0.523231	0.601051	0.978309	1
Depression/Non-depressed	TNXB	cg14011611	chr6	32023383	+	OpenSea	Body		0.0156053	3.26091	0.519914	0.603359	0.978309	1
Depression/Non-depressed	TNXB	cg14200543	chr6	32023246	-	OpenSea	Body		0.021074	3.49245	0.518648	0.604241	0.978309	1
Depression/Non-depressed	TNXB	cg02600478	chr6	32023332	-	OpenSea	Body		0.0180332	2.54833	0.518625	0.604257	0.978309	1
Depression/Non-depressed	TNXB	cg13400512	chr6	32064578	+	Island	Body	Unclassified_Cell_type_specific	0.0321859	-1.36121	0.508474	0.611351	0.978309	1
Depression/Non-depressed	TNXB	cg14642392	chr6	32026740	+	OpenSea	Body		0.0247877	0.640201	0.50454	0.61411	0.978309	1
Depression/Non-depressed	TNXB	cg09107710	chr6	32033307	+	OpenSea	Body		-0.019445	1.64159	-0.50365	0.614735	0.978309	1
Depression/Non-depressed	TNXB	cg12493058	chr6	32052444	-	N_Shelf	Body		0.0266849	1.54	0.499815	0.61743	0.978309	1
Depression/Non-depressed	TNXB	cg18321529	chr6	32056801	+	S_Shore	Body		-0.0260702	3.18247	-0.499201	0.617863	0.978309	1
Depression/Non-depressed	NCAM1	cg10980774	chr11	112832547	+	Island	Body	Unclassified_Cell_type_specific	0.0163611	-5.52244	0.49772	0.618906	0.978309	1
Depression/Non-depressed	TNXB	cg21342636	chr6	32064671	+	Island	Body	Unclassified_Cell_type_specific	-0.0328811	-1.98703	-0.491946	0.622979	0.978309	1
Depression/Non-depressed	DAG1	cg24275088	chr3	49570136	-	OpenSea	Body		0.0181427	2.30678	0.490576	0.623947	0.978309	1
Depression/Non-depressed	FHIT	cg16806041	chr3	59996265	-	OpenSea	Body		0.0167408	-0.366156	0.489815	0.624485	0.978309	1
Depression/Non-depressed	TNXB	cg26476939	chr6	32065043	+	Island	Body		0.0166222	-0.369202	0.488744	0.625242	0.978309	1
Depression/Non-depressed	TNXB	cg08660959	chr6	32044163	+	N_Shelf	Body		-0.0136249	3.57375	-0.481309	0.630512	0.978309	1
Depression/Non-depressed	TNXB	cg05569328	chr6	32044384	-	N_Shelf	Body		0.0259997	-2.41077	0.479297	0.631942	0.978309	1
Depression/Non-depressed	TNXB	cg02927981	chr6	32042430	-	OpenSea	Body		0.0177302	2.08879	0.47886	0.632253	0.978309	1
Depression/Non-depressed	LTBP3	cg13826564	chr11	65306731	-	Island	Body	Unclassified_Cell_type_specific	-0.00891726	6.01797	-0.474538	0.635328	0.978309	1
Depression/Non-depressed	LTBP3	cg03101763	chr11	65319844	-	N_Shore	Body	Unclassified	-0.0138632	0.0130524	-0.472541	0.636752	0.978309	1
Depression/Non-depressed	TNXB	cg24376689	chr6	32016336	+	OpenSea	Body	Unclassified	0.0230928	-0.695456	0.469693	0.638784	0.978309	1
Depression/Non-depressed	TNXB	cg03130418	chr6	32063439	+	N_Shore	Body	Unclassified	-0.0414938	2.49452	-0.469384	0.639005	0.978309	1
Depression/Non-depressed	TNXB	cg23462632	chr6	32038881	+	OpenSea	Body		0.0114647	0.879577	0.466347	0.641175	0.978309	1
Depression/Non-depressed	LTBP3	cg00206168	chr11	65308501	+	Island	Body	Promoter_Associated	0.0112921	-4.65571	0.463769	0.64302	0.978309	1
Depression/Non-depressed	TNXB	cg07303840	chr6	32040435	+	OpenSea	Body		0.0134921	2.72552	0.459838	0.645837	0.978309	1
Depression/Non-depressed	FHIT	cg03319184	chr3	60388836	+	OpenSea	Body		-0.0158659	1.48755	-0.459138	0.646339	0.978309	1
Depression/Non-depressed	TNXB	cg27624229	chr6	32049053	+	S_Shore	Body		0.00943073	0.52566	0.459078	0.646382	0.978309	1
Depression/Non-depressed	TNXB	cg15670990	chr6	32016115	+	OpenSea	Body	Unclassified	-0.0121307	-4.30519	-0.457924	0.647211	0.978309	1
Depression/Non-depressed	TNXB	cg21003902	chr6	32031395	+	OpenSea	Body		0.0132574	3.18818	0.456767	0.648041	0.978309	1
Depression/Non-depressed	TNXB	cg18331619	chr6	32058396	+	S_Shelf	Body		0.0138683	3.06698	0.453873	0.650122	0.978309	1
Depression/Non-depressed	TNXB	cg13199127	chr6	32049196	+	S_Shelf	Body		-0.0331498	4.21147	-0.449956	0.652942	0.978309	1
Depression/Non-depressed	FHIT	cg19729536	chr3	60288717	-	OpenSea	Body		0.0170707	1.4097	0.449661	0.653154	0.978309	1
Depression/Non-depressed	TNXB	cg07345515	chr6	32054771	+	N_Shore	Body		0.0178057	1.16185	0.445142	0.656415	0.978309	1
Depression/Non-depressed	TNXB	cg12832856	chr6	32027623	-	OpenSea	Body		-0.0197982	3.04975	-0.444925	0.656571	0.978309	1
Depression/Non-depressed	TNXB	cg04872123	chr6	32049699	-	S_Shelf	Body		0.0217191	2.33535	0.440806	0.659548	0.978309	1
Depression/Non-depressed	TNXB	cg11005651	chr6	32065890	+	S_Shore	Body		0.0121232	0.529215	0.440428	0.659822	0.978309	1
Depression/Non-depressed	TNXB	cg02740950	chr6	32055534	-	Island	Body	Unclassified	0.0248318	-4.152	0.434227	0.664315	0.978309	1
Depression/Non-depressed	DAG1	cg02782331	chr3	49570215	+	OpenSea	Body		-0.0186036	3.96786	-0.429822	0.667515	0.978309	1
Depression/Non-depressed	TNXB	cg01886385	chr6	32037342	-	OpenSea	Body		-0.0210071	5.06096	-0.429287	0.667904	0.978309	1
Depression/Non-depressed	TNXB	cg07088771	chr6	32057846	+	S_Shelf	Body		0.0174683	1.4108	0.423266	0.672287	0.978309	1
Depression/Non-depressed	TNXB	cg00877037	chr6	32041333	-	OpenSea	Body		0.0154881	4.02974	0.421153	0.673829	0.978309	1
Depression/Non-depressed	LTBP3	cg16327477	chr11	65315284	+	Island	Body	Unclassified_Cell_type_specific	0.0136975	0.31907	0.413822	0.679186	0.978309	1
Depression/Non-depressed	TNXB	cg03236802	chr6	32055316	+	Island	Body		0.0208601	-2.02937	0.411315	0.681022	0.978309	1
Depression/Non-depressed	TNXB	cg26537323	chr6	32014059	-	OpenSea	TSS200;Body		0.0145144	2.47104	0.406823	0.684316	0.978309	1
Depression/Non-depressed	TNXB	cg07139946	chr6	32037339	-	OpenSea	Body		-0.026096	4.59861	-0.402922	0.687182	0.978309	1
Depression/Non-depressed	TNXB	cg22321671	chr6	32015226	+	OpenSea	Body;TSS1500	Unclassified	-0.0201461	2.97306	-0.402328	0.687619	0.978309	1
Depression/Non-depressed	TNXB	cg04753078	chr6	32063619	+	Island	Body	Unclassified	-0.0184628	-0.735755	-0.400992	0.688601	0.978309	1
Depression/Non-depressed	TNXB	cg15014577	chr6	32064785	+	Island	Body	Unclassified_Cell_type_specific	0.0257097	-3.07833	0.393979	0.693768	0.978309	1
Depression/Non-depressed	DAG1	cg21553656	chr3	49569379	+	OpenSea	Body		0.0129638	3.36905	0.390778	0.696132	0.978309	1
Depression/Non-depressed	TNXB	cg26346796	chr6	32054867	-	N_Shore	Body		0.0172074	0.90062	0.389241	0.697268	0.978309	1
Depression/Non-depressed	TNXB	cg14218053	chr6	32049376	-	S_Shelf	Body		-0.016265	3.88021	-0.385577	0.699978	0.978309	1
Depression/Non-depressed	TNXB	cg19885914	chr6	32036530	+	OpenSea	Body		-0.0142324	4.15385	-0.384842	0.700522	0.978309	1
Depression/Non-depressed	TNXB	cg21411702	chr6	32028841	+	OpenSea	Body		-0.0217403	2.09981	-0.382593	0.702188	0.978309	1
Depression/Non-depressed	TNXB	cg05483184	chr6	32055393	-	Island	Body	Unclassified	-0.0184044	-3.61549	-0.373951	0.708603	0.978309	1
Depression/Non-depressed	LTBP3	cg13044675	chr11	65314161	+	Island	Body	Promoter_Associated	0.0328474	-4.07672	0.360431	0.718681	0.978309	1
Depression/Non-depressed	TNXB	cg07292442	chr6	32015713	+	OpenSea	Body	Unclassified	0.0137214	2.27223	0.354917	0.722805	0.978309	1
Depression/Non-depressed	TNXB	cg04757901	chr6	32060794	+	N_Shelf	Body		0.0136072	1.5697	0.353265	0.724043	0.978309	1
Depression/Non-depressed	TNXB	cg14263351	chr6	32030890	-	OpenSea	Body		0.00948577	1.60236	0.352965	0.724267	0.978309	1
Depression/Non-depressed	TNXB	cg09123524	chr6	32062898	-	N_Shore	Body		0.00985212	1.70683	0.352224	0.724823	0.978309	1
Depression/Non-depressed	TNXB	cg15265085	chr6	32064588	+	Island	Body	Unclassified_Cell_type_specific	0.0392283	-1.61143	0.351465	0.725391	0.978309	1
Depression/Non-depressed	FHIT	cg00721771	chr3	59903821	+	OpenSea	Body		-0.0117864	2.31313	-0.350313	0.726255	0.978309	1
Depression/Non-depressed	LTBP3	cg20210376	chr11	65315466	+	Island	Body		-0.0163343	2.74653	-0.346211	0.729334	0.978309	1
Depression/Non-depressed	TNXB	cg13182916	chr6	32063114	-	N_Shore	Body		0.0148412	1.62301	0.343798	0.731147	0.978309	1
Depression/Non-depressed	TNXB	cg13739666	chr6	32013974	+	OpenSea	TSS200;Body		-0.0150483	4.59513	-0.342889	0.731829	0.978309	1
Depression/Non-depressed	TNXB	cg17806717	chr6	32027519	-	OpenSea	Body		-0.0128035	3.13183	-0.341891	0.73258	0.978309	1
Depression/Non-depressed	TNXB	cg03822479	chr6	32037913	-	OpenSea	Body		0.0129839	2.51804	0.339587	0.734314	0.978309	1
Depression/Non-depressed	TNXB	cg24055029	chr6	32055137	-	Island	Body		0.023035	-0.58467	0.334601	0.73807	0.978309	1
Depression/Non-depressed	TNXB	cg26977256	chr6	32022470	+	OpenSea	Body		-0.0100034	2.9474	-0.330241	0.74136	0.978309	1
Depression/Non-depressed	TNXB	cg07502333	chr6	32032852	-	OpenSea	Body		-0.0141077	3.96206	-0.329184	0.742158	0.978309	1
Depression/Non-depressed	TNXB	cg02571560	chr6	32037587	+	OpenSea	Body		0.013007	1.87246	0.327313	0.743571	0.978309	1
Depression/Non-depressed	TNXB	cg15745284	chr6	32064923	+	Island	Body	Unclassified_Cell_type_specific	-0.0308374	3.29043	-0.326234	0.744387	0.978309	1
Depression/Non-depressed	TNXB	cg03611618	chr6	32050332	+	S_Shelf	Body		0.0164107	1.61921	0.324309	0.745843	0.978309	1
Depression/Non-depressed	NCAM1	cg12308391	chr11	113143664	+	OpenSea	Body		-0.014654	1.53883	-0.317594	0.750929	0.978309	1
Depression/Non-depressed	TNXB	cg14630748	chr6	32014484	+	OpenSea	Body;TSS1500		-0.0143208	2.10716	-0.305667	0.759988	0.978309	1
Depression/Non-depressed	TNXB	cg00779476	chr6	32063726	-	Island	Body	Unclassified	0.0103618	-0.0480565	0.304267	0.761054	0.978309	1
Depression/Non-depressed	LTBP3	cg19332572	chr11	65321591	-	Island	Body		-0.0201329	2.41828	-0.301688	0.763019	0.978309	1
Depression/Non-depressed	TNXB	cg16556078	chr6	32028926	+	OpenSea	Body		-0.0165158	2.53061	-0.301679	0.763025	0.978309	1
Depression/Non-depressed	TNXB	cg02969214	chr6	32037602	+	OpenSea	Body		-0.0144238	2.30285	-0.297758	0.766015	0.978309	1
Depression/Non-depressed	TNXB	cg24506088	chr6	32037751	-	OpenSea	Body		0.0131034	3.8022	0.295545	0.767703	0.978309	1
Depression/Non-depressed	TNXB	cg10303653	chr6	32049516	-	S_Shelf	Body		-0.0156669	2.90531	-0.284233	0.776353	0.978309	1
Depression/Non-depressed	TNXB	cg06365270	chr6	32026350	+	OpenSea	Body		0.0108825	3.67487	0.283875	0.776627	0.978309	1
Depression/Non-depressed	TNXB	cg13502128	chr6	32039874	-	OpenSea	Body		0.0148672	3.49373	0.283115	0.777209	0.978309	1
Depression/Non-depressed	TNXB	cg14924781	chr6	32038462	+	OpenSea	Body		0.0135198	2.90908	0.280786	0.778994	0.978309	1
Depression/Non-depressed	TNXB	cg15179921	chr6	32045525	-	N_Shore	Body		-0.00893109	2.20304	-0.272097	0.785663	0.978309	1
Depression/Non-depressed	TNXB	cg21042276	chr6	32038541	-	OpenSea	Body		-0.00809103	0.617769	-0.270641	0.786782	0.978309	1
Depression/Non-depressed	NCAM1	cg25132257	chr11	112916139	+	OpenSea	Body		-0.0199272	0.402948	-0.270453	0.786926	0.978309	1
Depression/Non-depressed	TNXB	cg08753391	chr6	32049622	-	S_Shelf	Body		0.0138969	1.88107	0.269767	0.787454	0.978309	1
Depression/Non-depressed	TNXB	cg20152300	chr6	32015389	-	OpenSea	Body;TSS1500	Unclassified	-0.0149529	2.97028	-0.263679	0.792139	0.978309	1
Depression/Non-depressed	TNXB	cg24504289	chr6	32061478	+	N_Shelf	Body		0.0131574	2.04052	0.263042	0.792629	0.978309	1
Depression/Non-depressed	TNXB	cg26695758	chr6	32063607	+	Island	Body	Unclassified	-0.0302981	2.50854	-0.262895	0.792742	0.978309	1
Depression/Non-depressed	TNXB	cg26351951	chr6	32056756	+	S_Shore	Body		-0.0134563	2.86691	-0.259106	0.795663	0.978309	1
Depression/Non-depressed	TNXB	cg04389484	chr6	32037916	-	OpenSea	Body		-0.00808454	5.4285	-0.253326	0.800123	0.978309	1
Depression/Non-depressed	NCAM1	cg15877515	chr11	113112772	-	OpenSea	Body		-0.00799945	3.54957	-0.250355	0.802418	0.978309	1
Depression/Non-depressed	TNXB	cg15717844	chr6	32039999	-	OpenSea	Body		0.0127829	3.35264	0.246446	0.80544	0.978309	1
Depression/Non-depressed	FHIT	cg20366397	chr3	59759843	+	OpenSea	Body		-0.00665622	3.53402	-0.242593	0.808422	0.978309	1
Depression/Non-depressed	TNXB	cg00525277	chr6	32064239	+	Island	Body	Unclassified_Cell_type_specific	0.0239152	-0.225414	0.238182	0.81184	0.978309	1
Depression/Non-depressed	TNXB	cg15137396	chr6	32039841	+	OpenSea	Body		0.00946083	2.7608	0.236436	0.813193	0.978309	1
Depression/Non-depressed	TNXB	cg19071976	chr6	32026656	+	OpenSea	Body		-0.013106	1.53903	-0.235514	0.813909	0.978309	1
Depression/Non-depressed	NCAM1	cg14673319	chr11	113144258	+	OpenSea	Body		-0.0106048	4.11219	-0.235162	0.814182	0.978309	1
Depression/Non-depressed	LTBP3	cg04255276	chr11	65314021	+	Island	Body	Promoter_Associated	0.0734217	-4.94081	0.235061	0.81426	0.978309	1
Depression/Non-depressed	TNXB	cg10484085	chr6	32041689	-	OpenSea	Body		-0.0124064	2.91899	-0.227411	0.8202	0.978309	1
Depression/Non-depressed	TNXB	cg10923662	chr6	32064258	+	Island	Body	Unclassified_Cell_type_specific	0.0347216	-2.05385	0.22493	0.822128	0.978309	1
Depression/Non-depressed	TNXB	cg22402769	chr6	32056718	+	S_Shore	Body		-0.0114681	3.10603	-0.218057	0.827475	0.978309	1
Depression/Non-depressed	TNXB	cg16385684	chr6	32014189	-	OpenSea	Body;TSS1500		0.0106254	3.16809	0.216524	0.82867	0.978309	1
Depression/Non-depressed	NCAM1	cg02875118	chr11	112833009	+	Island	Body		-0.00784463	-5.20088	-0.215817	0.82922	0.978309	1
Depression/Non-depressed	TNXB	cg09423875	chr6	32014663	-	OpenSea	Body;TSS1500		-0.00512788	0.876323	-0.215763	0.829263	0.978309	1
Depression/Non-depressed	TNXB	cg23145336	chr6	32060816	-	N_Shelf	Body		0.00841091	3.05779	0.214408	0.830319	0.978309	1
Depression/Non-depressed	TNXB	cg24252708	chr6	32046663	-	N_Shore	Body		-0.00729392	3.77554	-0.213336	0.831154	0.978309	1
Depression/Non-depressed	TNXB	cg07148038	chr6	32061160	+	N_Shelf	Body		0.00983443	3.25247	0.211483	0.832598	0.978309	1
Depression/Non-depressed	TNXB	cg10890302	chr6	32064246	+	Island	Body	Unclassified_Cell_type_specific	0.0265129	-1.07777	0.211348	0.832704	0.978309	1
Depression/Non-depressed	NCAM1	cg12978214	chr11	113145174	-	OpenSea	Body		0.00820614	1.73084	0.209029	0.834513	0.978309	1
Depression/Non-depressed	TNXB	cg11264098	chr6	32041031	+	OpenSea	Body		-0.0058933	1.24155	-0.208862	0.834643	0.978309	1
Depression/Non-depressed	TNXB	cg21642103	chr6	32064656	+	Island	Body	Unclassified_Cell_type_specific	0.0148532	-2.41176	0.207524	0.835687	0.978309	1
Depression/Non-depressed	TNXB	cg13817395	chr6	32014926	+	OpenSea	Body;TSS1500		0.00899692	2.86022	0.204444	0.838092	0.978309	1
Depression/Non-depressed	TNXB	cg17979173	chr6	32042148	+	OpenSea	Body		0.00547786	4.30657	0.203209	0.839056	0.978309	1
Depression/Non-depressed	TNXB	cg21697252	chr6	32056709	+	S_Shore	Body		0.00376868	5.61206	0.202044	0.839967	0.978309	1
Depression/Non-depressed	TNXB	cg00617292	chr6	32038958	+	OpenSea	Body		0.00447124	0.591374	0.200894	0.840865	0.978309	1
Depression/Non-depressed	TNXB	cg24884217	chr6	32038155	-	OpenSea	Body		0.0111787	2.68489	0.198043	0.843094	0.978309	1
Depression/Non-depressed	TNXB	cg13771753	chr6	32016070	-	OpenSea	Body	Unclassified	0.00641977	-4.13374	0.196991	0.843917	0.978309	1
Depression/Non-depressed	TNXB	cg06878311	chr6	32043191	-	N_Shelf	Body		0.00537961	1.04265	0.192858	0.84715	0.978309	1
Depression/Non-depressed	TNXB	cg06358108	chr6	32050348	+	S_Shelf	Body		0.00820308	2.33025	0.192529	0.847408	0.978309	1
Depression/Non-depressed	TNXB	cg11823230	chr6	32055385	-	Island	Body	Unclassified	-0.00874378	-3.29928	-0.192192	0.847672	0.978309	1
Depression/Non-depressed	TNXB	cg18460422	chr6	32063553	+	Island	Body	Unclassified	0.00997123	1.67813	0.187716	0.851177	0.978309	1
Depression/Non-depressed	TNXB	cg20928974	chr6	32022642	-	OpenSea	Body		0.00809262	1.68371	0.186921	0.8518	0.978309	1
Depression/Non-depressed	TNXB	cg14161269	chr6	32054898	-	N_Shore	Body		-0.00920901	1.6763	-0.186359	0.85224	0.978309	1
Depression/Non-depressed	TNXB	cg21337909	chr6	32063459	+	N_Shore	Body	Unclassified	-0.00856334	1.40675	-0.178865	0.858118	0.978309	1
Depression/Non-depressed	TNXB	cg01992382	chr6	32064212	+	Island	Body	Unclassified_Cell_type_specific	0.0232835	-1.18602	0.177583	0.859124	0.978309	1
Depression/Non-depressed	TNXB	cg16661123	chr6	32062160	-	N_Shore	Body		-0.00532753	2.57778	-0.175838	0.860494	0.978309	1
Depression/Non-depressed	TNXB	cg04492496	chr6	32043739	-	N_Shelf	Body		-0.00857982	2.3207	-0.172272	0.863295	0.978309	1
Depression/Non-depressed	TNXB	cg16678426	chr6	32026891	+	OpenSea	Body		0.0067399	0.865077	0.171951	0.863547	0.978309	1
Depression/Non-depressed	TNXB	cg21755790	chr6	32041430	+	OpenSea	Body		-0.00811459	2.54434	-0.170455	0.864723	0.978309	1
Depression/Non-depressed	TNXB	cg04286337	chr6	32063501	-	N_Shore	Body	Unclassified	0.00775555	1.97523	0.167981	0.866668	0.978309	1
Depression/Non-depressed	TNXB	cg11325576	chr6	32019828	-	OpenSea	Body		-0.00690415	1.56271	-0.165058	0.868967	0.978309	1
Depression/Non-depressed	LTBP3	cg04007841	chr11	65307006	+	Island	Body		-0.00664882	2.99851	-0.164788	0.869179	0.978309	1
Depression/Non-depressed	TNXB	cg02248749	chr6	32041191	-	OpenSea	Body		0.00570927	2.11454	0.163599	0.870115	0.978309	1
Depression/Non-depressed	TNXB	cg19609334	chr6	32056249	-	S_Shore	Body		0.00632409	2.39949	0.163263	0.870379	0.978309	1
Depression/Non-depressed	TNXB	cg20858622	chr6	32015651	+	OpenSea	Body	Unclassified	-0.00309261	6.18392	-0.163177	0.870446	0.978309	1
Depression/Non-depressed	TNXB	cg19644336	chr6	32037148	-	OpenSea	Body		-0.0064367	2.31228	-0.160789	0.872326	0.978309	1
Depression/Non-depressed	LTBP3	cg06867571	chr11	65306934	+	Island	Body		-0.0116394	2.63481	-0.160749	0.872357	0.978309	1
Depression/Non-depressed	TNXB	cg00721819	chr6	32016520	+	OpenSea	Body	Unclassified	-0.00556788	3.67459	-0.150649	0.880315	0.978309	1
Depression/Non-depressed	TNXB	cg02553302	chr6	32019840	-	OpenSea	Body		0.00424127	0.751507	0.148893	0.8817	0.978309	1
Depression/Non-depressed	TNXB	cg02432444	chr6	32016214	-	OpenSea	Body	Unclassified	0.00747767	-1.99347	0.144603	0.885084	0.978309	1
Depression/Non-depressed	TNXB	cg22278650	chr6	32047093	+	Island	Body		0.00444084	2.21129	0.142372	0.886845	0.978309	1
Depression/Non-depressed	TNXB	cg04076535	chr6	32045323	+	N_Shore	Body		-0.00641577	2.72562	-0.14108	0.887865	0.978309	1
Depression/Non-depressed	TNXB	cg13308063	chr6	32042344	+	OpenSea	Body		0.00521531	2.53801	0.140924	0.887988	0.978309	1
Depression/Non-depressed	NCAM1	cg23958319	chr11	113143180	-	OpenSea	Body	Unclassified_Cell_type_specific	0.00654059	2.91174	0.138645	0.889788	0.978309	1
Depression/Non-depressed	TNXB	cg07315356	chr6	32056058	+	S_Shore	Body		0.00415665	3.55637	0.136881	0.891181	0.978309	1
Depression/Non-depressed	TNXB	cg13064679	chr6	32049953	-	S_Shelf	Body	Unclassified_Cell_type_specific	-0.00645223	1.86519	-0.132649	0.894526	0.978309	1
Depression/Non-depressed	TNXB	cg15111386	chr6	32052393	+	N_Shelf	Body		-0.00567111	3.468	-0.126754	0.899188	0.978309	1
Depression/Non-depressed	TNXB	cg07481886	chr6	32014510	-	OpenSea	Body;TSS1500		0.00382282	-0.400004	0.12519	0.900425	0.978309	1
Depression/Non-depressed	TNXB	cg23805470	chr6	32056820	+	S_Shore	Body		0.00769658	3.76648	0.124992	0.900581	0.978309	1
Depression/Non-depressed	TNXB	cg23994443	chr6	32049924	-	S_Shelf	Body	Unclassified_Cell_type_specific	-0.00428277	3.18785	-0.124698	0.900814	0.978309	1
Depression/Non-depressed	TNXB	cg12694372	chr6	32064582	+	Island	Body	Unclassified_Cell_type_specific	-0.0143627	-1.73832	-0.119483	0.904942	0.978309	1
Depression/Non-depressed	LTBP3	cg05638689	chr11	65314454	+	Island	Body	Promoter_Associated	-0.010643	-4.67204	-0.117769	0.906299	0.978309	1
Depression/Non-depressed	TNXB	cg15281225	chr6	32032889	-	OpenSea	Body		-0.00552112	3.38357	-0.116181	0.907557	0.978309	1
Depression/Non-depressed	TNXB	cg25854703	chr6	32037847	-	OpenSea	Body		-0.00470622	3.53859	-0.113936	0.909335	0.978309	1
Depression/Non-depressed	TNXB	cg18121410	chr6	32062914	-	N_Shore	Body		0.00273971	1.45787	0.110666	0.911926	0.978309	1
Depression/Non-depressed	NCAM1	cg04102296	chr11	113143682	+	OpenSea	Body		-0.00274887	0.509435	-0.110276	0.912236	0.978309	1
Depression/Non-depressed	TNXB	cg19801385	chr6	32041531	-	OpenSea	Body		-0.0044314	3.94758	-0.0945895	0.92468	0.985037	1
Depression/Non-depressed	NCAM1	cg27582739	chr11	112833058	-	Island	Body		0.00293979	-4.04474	0.0904542	0.927963	0.985037	1
Depression/Non-depressed	TNXB	cg17662683	chr6	32064146	+	Island	Body	Unclassified_Cell_type_specific	-0.00884495	-1.19017	-0.0895737	0.928663	0.985037	1
Depression/Non-depressed	TNXB	cg09975576	chr6	32049322	-	S_Shelf	Body		-0.00470528	2.65011	-0.0888297	0.929254	0.985037	1
Depression/Non-depressed	TNXB	cg19736604	chr6	32052289	-	N_Shelf	Body		0.00468421	2.5531	0.0876462	0.930194	0.985037	1
Depression/Non-depressed	TNXB	cg14431072	chr6	32027666	+	OpenSea	Body		0.00353991	1.23129	0.0861456	0.931386	0.985037	1
Depression/Non-depressed	TNXB	cg26495092	chr6	32029024	-	OpenSea	Body		-0.00264746	3.13692	-0.0770803	0.938591	0.990217	1
Depression/Non-depressed	TNXB	cg22229974	chr6	32034588	+	OpenSea	Body		-0.00209027	2.14954	-0.0745557	0.940599	0.990217	1
Depression/Non-depressed	LTBP3	cg04089426	chr11	65307791	-	Island	Body	Promoter_Associated	0.00111376	-6.31779	0.0672706	0.946394	0.993306	1
Depression/Non-depressed	TNXB	cg14307300	chr6	32031624	+	OpenSea	Body		-0.00193674	2.25152	-0.0641864	0.948848	0.993306	1
Depression/Non-depressed	TNXB	cg07377172	chr6	32057761	+	S_Shelf	Body		0.00220298	2.43752	0.0591235	0.952878	0.993306	1
Depression/Non-depressed	TNXB	cg19455923	chr6	32016113	-	OpenSea	Body	Unclassified	-0.001515	-5.11316	-0.0586763	0.953234	0.993306	1
Depression/Non-depressed	TNXB	cg27643910	chr6	32011575	-	OpenSea	Body		0.00223923	3.18029	0.0488925	0.961025	0.993306	1
Depression/Non-depressed	TNXB	cg01651250	chr6	32060681	+	N_Shelf	Body		-0.0021586	2.92264	-0.0464246	0.962991	0.993306	1
Depression/Non-depressed	LTBP3	cg12282552	chr11	65321806	-	Island	Body		0.00161142	0.055	0.0461544	0.963206	0.993306	1
Depression/Non-depressed	LTBP3	cg20588859	chr11	65321429	+	Island	Body	Unclassified	0.00185472	0.2161	0.0403885	0.9678	0.993306	1
Depression/Non-depressed	TNXB	cg15727424	chr6	32016100	-	OpenSea	Body	Unclassified	-0.00087333	-4.75257	-0.0363436	0.971023	0.993306	1
Depression/Non-depressed	TNXB	cg02352370	chr6	32054845	-	N_Shore	Body		-0.00138283	0.950052	-0.0341562	0.972767	0.993306	1
Depression/Non-depressed	TNXB	cg22616343	chr6	32014381	-	OpenSea	Body;TSS1500		-0.000847372	1.32314	-0.0324976	0.974089	0.993306	1
Depression/Non-depressed	TNXB	cg18424431	chr6	32052264	-	N_Shelf	Body		0.00101614	2.22353	0.0302719	0.975863	0.993306	1
Depression/Non-depressed	TNXB	cg24882324	chr6	32064508	+	Island	Body		-0.00408953	-3.06302	-0.0275214	0.978055	0.993306	1
Depression/Non-depressed	TNXB	cg05227556	chr6	32037290	+	OpenSea	Body	Unclassified_Cell_type_specific	0.00137113	2.5486	0.0247371	0.980275	0.993306	1
Depression/Non-depressed	NCAM1	cg04642306	chr11	112834466	+	Island	Body		0.000966932	-0.547434	0.0224652	0.982086	0.993306	1
Depression/Non-depressed	TNXB	cg08845025	chr6	32019363	+	OpenSea	Body		0.0010765	-2.14303	0.0217423	0.982662	0.993306	1
Depression/Non-depressed	TNXB	cg23167719	chr6	32036532	+	OpenSea	Body		-0.00081547	2.79923	-0.0193367	0.98458	0.993306	1
Depression/Non-depressed	TNXB	cg21289669	chr6	32064764	+	Island	Body	Unclassified_Cell_type_specific	0.00138465	-2.3987	0.0191068	0.984764	0.993306	1
Depression/Non-depressed	TNXB	cg24426208	chr6	32050947	-	S_Shelf	Body		-0.000590869	2.73483	-0.0146584	0.988311	0.993306	1
Depression/Non-depressed	TNXB	cg14037463	chr6	32041678	-	OpenSea	Body		-0.000719358	2.26825	-0.0139904	0.988843	0.993306	1
Depression/Non-depressed	TNXB	cg21754201	chr6	32032817	+	OpenSea	Body		0.000683815	3.22994	0.0138217	0.988978	0.993306	1
Depression/Non-depressed	TNXB	cg15846590	chr6	32037097	+	OpenSea	Body		0.000268778	3.28909	0.00448573	0.996423	0.998598	1
Depression/Non-depressed	TNXB	cg22135102	chr6	32036897	-	OpenSea	Body		5.03183e-05	3.10549	0.00122638	0.999022	0.999022	1
